# Supplementary material for: The mechanism of action of paeoniae radix rubra–angelicae sinensis radix drug pair in the treatment of rheumatoid arthritis through PI3K/AKT/NF-κB signaling pathway
Source: Front Pharmacol. 2023 Mar 13;14:1113810. doi: 10.3389/fphar.2023.1113810 (PMC10040578; doi:10.3389/fphar.2023.1113810)
Supplement: Supplementary file 2 [file Table1.XLSX]

## Sheet: Components-targets
	Pubchem id	Components				Components	Targets
	6274	Histidine				Histidine	CACNA2D1
	6322	L(+)-Arginine					CPB2
	440936	Arbutin					HRH3
	33032	Glutamic acid					HRH4
	145742	Proline					GRIA1
	60961	Adenosine					GRIA4
	1110	Amber Acid					GRIA2
	135398635	Guanosine					GFPT1
	370	Gallic acid					GABBR2
	6305	L-Tryptophan					GRIK5
	243	Benzoic acid					GABBR1
	1794427	Chlorogenic acid					HRH2
	9064	Catechin					HRH1
	689043	Caffeic acid					KYNU
	8468	Vanillic acid					ENPEP
	72	Protocatechuic acid					KMO
	5273569	Fraxetin					SLC6A1
	13250	Ethyl gallate				L(+)-Arginine	NOS2
	21631105	Oxypaeoniflorin					NOS1
	442534	Paeoniflorin				Arbutin	AKR1B1
	24868421	Albiflorin					TYR
	445858	Ferulic Acid					ADORA2A
	5281855	Ellagic Acid					ADA
	4947	Propyl gallate					PNP
	65238	1,2,3,4,6-Pentagalloylglucose					CA6
	6474310	Isochlorogenic acid A; 3,5-Di-O-caffeoylquinic acid					CA4
	5281426	7-Hydroxycoumarin					CA5A
	11092	Paeonol					CA14
	21631107	Benzoyloxypaeoniflorin					P2RX3
	5317238	Ethyl caffeate					CDA
	11521428	Senkyunolide I					SLC5A2
	5280343	Quercetin					ADORA3
	21631106	Benzoylpaeoniflorin					ADK
	932	Naringenin					DPP4
	5281654	Isorhamnetin				Glutamic acid	AKR1B1
	11241196	Senkyunolide F					TYR
	642374	Senkyunolide C					ADORA2A
	5281605	Baicalein					ADA
	5319022	Ligustilide					PNP
	23274789	3-Butyl-phthalide					CA6
	5280450	Linoleic acid					CA4
							CA5A
							CA14
							P2RX3
							CDA
							SLC5A2
							ADORA3
							ADK
							DPP4
						Proline	GABRA3
							GABRA2
							SLC6A1
							ACE
							REN
							GABRR1
							EGLN1
							ANPEP
							GABBR2
							F2
							LTA4H
						Adenosine	GABRA3
							GABRA2
							SLC6A1
							ACE
							REN
							GABRR1
							EGLN1
							ANPEP
							GABBR2
							F2
							LTA4H
						Amber Acid	EGLN1
							HDAC3
						Guanosine	GABRA3
							GABRA2
							SLC6A1
							ACE
							REN
							GABRR1
							EGLN1
							ANPEP
							GABBR2
							F2
							LTA4H
						Gallic acid	CA2
							CA7
							CA1
							CA3
							CA6
							CA12
							CA14
							CA9
							FUT7
							CA4
							CA5B
							CA5A
							CA13
							SQLE
							LDHA
							LDHB
							TTR
							IGF1R
							ALK
							SERPINE1
							ESR2
							BCL2L1
							GPR35
							COMT
							TPMT
						L-Tryptophan	HTR2B
							HTR1A
							HTR2A
							HTR2C
							HTR7
							IDO1
							ADRA2A
							HTR1B
							HTR1D
							ADRB1
							HTR1E
							HTR6
							TACR1
							SLC6A3
							MMP3
							ANPEP
							ENPEP
							MPO
							GABBR1
							GRIA1
							SLC6A4
							CTSL
							KDM4C
							MME
							SLC6A2
							ERAP2
							EPHA2
							EPHB2
							EPHA5
							EPHA4
							EPHA8
							EPHA6
							EPHA7
							EPHB3
							EPHA3
							EPHB1
							EPHB4
							EPHA1
							EPHB6
							CTSC
							CACNA2D1
							SLC15A1
							MC1R
							ITGAL
							MIF
							MMP9
							PIM2
						Benzoic acid	DAO
							CA2
							CA1
							CA7
							CA3
							CA6
							CA12
							CA14
							CA9
							CA4
							CA13
							CA5B
							CA5A
							SRD5A2
						Chlorogenic acid	AKR1B1
							AKR1B10
							MMP13
							MMP2
							MMP12
							APP
							ELANE
							SLC37A4
							PYGL
							PRKCD
							PRKCA
							BACE1
							PDE5A
							PDE4D
							PDE9A
							PDE1B
							CA2
							CA1
							CA12
							CA9
							CA5B
							EDNRA
							ABCB1
							NEU4
						Catechin	AKR1B1
							AKR1B10
							MMP13
							MMP2
							MMP12
							APP
							ELANE
							SLC37A4
							PYGL
							PRKCD
							PRKCA
							BACE1
							PDE5A
							PDE4D
							PDE9A
							PDE1B
							CA2
							CA1
							CA12
							CA9
							CA5B
							EDNRA
							ABCB1
							NEU4
						Caffeic acid	CA2
							ALOX5
							CA7
							CA1
							CA6
							MMP9
							CA12
							MMP1
							MMP2
							PTPN1
							CA14
							CA9
							CA5B
							CA5A
							CA3
							AKR1B1
							ESR2
							CA4
							AKR1B10
							HCAR2
							MIF
							CA13
							NQO2
							TLR4
							ERBB2
							ESR1
							SLC6A2
							TTR
							MAPK1
							AKR1C3
							AKR1C4
							AKR1C2
							SYK
							APP
							EGFR
							FYN
							LCK
							PTGS1
							PIK3CB
							CYP1A2
							CYP2C9
							CYP3A4
							CYP2C19
							PIK3CA
							ELANE
							F3
							HSD11B1
							NFE2L2
							STAT3
						Vanillic acid	CA2
							CA7
							CA1
							CA12
							CA14
							CA9
							CA3
							CA6
							CA5A
							CA4
							TPMT
							TTR
							CA5B
							CA13
							FUT7
							KDM4E
							KDM4A
							KDM3A
							KDM6B
							FTO
							KDM4C
							FYN
							LCK
							FBP1
							AKR1C3
							KDM2A
							MMP9
							MMP1
							MMP2
							MMP8
							SQLE
							POLA1
							POLB
							SERPINE1
							TUBB1
						Protocatechuic acid	CA2
							CA7
							CA1
							CA6
							CA12
							CA14
							CA9
							CA4
							CA3
							CA5B
							CA5A
							CA13
							FUT7
							SQLE
							LDHA
							LDHB
							TTR
							ESR2
							COMT
							BCL2L1
							IGF1R
							ALK
							SERPINE1
							AKR1C3
							GPR35
							ALB
						Fraxetin	CA7
							CA1
							CA12
							CA9
							CA13
							EGFR
							CA2
							CA14
							SQLE
							GSR
							MAOA
							GPR35
							FLT4
							INSR
							TEK
							HSPA1A
							NUAK1
							FGR
							LYN
							SRC
							KDR
							CDK2
							CBR1
							BRAF
							IGF1R
							AURKB
							PTK2
							MET
							ACHE
							CSNK2A1
							ERBB2
							CA4
							GSK3B
							PDGFRB
							XDH
							AKR1B1
							DAO
							AURKA
							TNNC1
							EPHB4
							ALOX5
							BACE1
							CCND1
							MAP3K8
							MB
							GRK6
							AKT1
							CYP1A2
							CA6
							CA5A
							NAT1
							MAOB
							CISD1
							ALPG
							PLAA
						Ethyl gallate	SQLE
							CA2
							CA7
							CA1
							CA12
							CA14
							CA9
							FUT7
							CA13
							CA4
							SERPINE1
							CA3
							CA5A
							ESR2
							IGF1R
							ALK
							AURKB
							SRC
							PTK2
							KDR
							MET
							NEK2
							AXL
							CA6
							CA5B
							BCL2L1
							TYR
							ADAMTS5
							SNCA
						Ferulic Acid	CA7
							CA1
							CA12
							CA9
							CA13
							EGFR
							CA2
							CA14
							SQLE
							GSR
							MAOA
							GPR35
							FLT4
							INSR
							TEK
							HSPA1A
							NUAK1
							FGR
							LYN
							SRC
							KDR
							CDK2
							CBR1
							BRAF
							IGF1R
							AURKB
							PTK2
							MET
							ACHE
							CSNK2A1
							ERBB2
							CA4
							GSK3B
							PDGFRB
							XDH
							AKR1B1
							DAO
							AURKA
							TNNC1
							EPHB4
							ALOX5
							BACE1
							CCND1
							MAP3K8
							MB
							GRK6
							AKT1
							CYP1A2
							CA6
							CA5A
							NAT1
							MAOB
							CISD1
							ALPG
							PLAA
						Ellagic Acid	GPR35
							ERBB2
							AKR1B1
							CCND1
							PDGFRB
							FLT4
							IGF1R
							INSR
							EGFR
							CA2
							CDK2
							AURKB
							CA7
							CA1
							GSK3B
							SRC
							PTK2
							KDR
							PLK1
							CA6
							CA12
							CA14
							CA9
							CSNK2A1
							MET
							CA4
							PLK4
							CA13
							TEK
							AKT1
							AURKA
							CA5A
							BACE1
							MAP3K8
							BRAF
							EPHB4
							HSPA1A
							NUAK1
							SQLE
							FGR
							LYN
							GSR
							TNNC1
							XDH
							DAO
							PTGS2
							ESR1
							ESR2
							MAOA
							HSD17B3
							PTPN1
							ALOX5
							CBR1
							CDK5R1
							CES2
							CA5B
							SNCA
						Propyl gallate	CA2
							CA1
							CA7
							CA12
							CA14
							CA9
							SQLE
							SERPINE1
							FUT7
							TYR
							ESR2
							CA13
							CA4
							CA5A
							CA6
							CA5B
							CA3
							AXL
							SRC
							IGF1R
							MMP9
							SNCA
							MPI
							CYP19A1
							NOS2
							KDR
							DBF4
							PIK3CG
							AURKB
							MET
						Isochlorogenic acid A; 3,5-Di-O-caffeoylquinic acid	AKR1B1
							AKR1B10
							APP
							MMP12
							MMP2
							MMP13
							ELANE
							PYGL
							SLC37A4
							CA7
							CA12
							CA4
							PRKCD
							CA6
							CA13
							CA5B
							CA5A
							BACE1
							ABCB1
							PDE5A
							PDE4D
							PDE9A
							PDE1B
							POLB
							CA2
							CA1
							CA14
							CA9
							HCAR2
						7-Hydroxycoumarin	CA12
							CA9
							EGFR
							CA7
							XDH
							CA5A
							CA2
							CA3
							HSD17B3
							CA1
							CA14
							AKR1B1
							MAOA
							GPR35
							CCND1
							PDGFRB
							FLT4
							IGF1R
							INSR
							CDK2
							PTK2
							PLK1
							CSNK2A1
							MET
							TEK
							AKT1
							BACE1
							MAP3K8
							EPHB4
							HSPA1A
							NUAK1
							FGR
							LYN
							MB
							MIF
							RNASEH1
							CYP1A2
							DAO
							GSR
							NQO2
							CA4
							CA6
							CA13
							ESR1
							ESR2
							QDPR
							PARP1
							CCNE1
							PTK2B
							CA5B
							IDO1
							AURKB
							GSK3B
							KDR
							AKR1C3
							AKR1C1
							SNCA
							METAP2
							ALDH2
							ALDH5A1
							ABAT
							ACHE
							NFKB1
							KCNA3
						Paeonol	ERN1
							HMGCR
							CA9
							EP300
							CA2
							CA1
							CA7
							CA12
							CA14
							MAOB
							FASN
							CISD1
							ALPG
							PLAA
							MAOA
							MB
							KCNMA1
							PIM3
							ACHE
							CDC25B
							NAT1
							GSK3B
							PLEC
							CSNK1A1
							CSNK1D
							PTPN22
							EGLN1
						Ethyl caffeate	CA2
							CA7
							CA1
							CA12
							CA14
							CA9
							AKR1B1
							ALOX5
							MAOB
							MMP9
							MMP1
							MMP2
							EGFR
							CA6
							AKR1B10
							PTPN1
							CA5B
							CA5A
							LCK
							FYN
							AKR1C4
							AKR1C2
							ESR1
							ESR2
							PTGS1
							SLC6A2
							ERBB2
							FLT1
							FLT4
							PDGFRA
							AURKB
							KDR
							AURKC
							AURKA
							CA4
							GUSB
							PLAA
							TTR
							MET
							AKR1C3
							CA13
							ELANE
							CDK4
							CDK2
							ST6GAL1
							PDGFRA
							TMIGD3
							ALPL
							PARP1
							TNKS2
							TNKS
							ALPG
							DAO
							MAPK1
							MIF
							ADORA1
							GRM4
							CA3
							HDAC4
							CBFB
							RPS6KB2
							CDC25A
							ADORA2A
							CDK5R1
							GRK6
							XDH
							PDPK1
							GSK3B
							ALOX15B
							RET
							CYP11B2
							GPR84
							DYRK1A
							DYRK1B
						Senkyunolide I	NOX4
							AVPR2
							AKR1B1
							XDH
							MAOA
							IGF1R
							FLT3
							CYP19A1
							EGFR
							F2
							CA2
							PIM1
							ALOX5
							AURKB
							DRD4
							ADORA1
							CA7
							GLO1
							MPO
							PIK3R1
							ADORA2A
							DAPK1
							PYGL
							CA1
							GSK3B
							SRC
							PTK2
							HSD17B2
							KDR
							MMP13
							MMP3
							CA3
							ALOX15
							ABCC1
							PLK1
							CA6
							CDK1
							MMP9
							CA12
							MMP2
							PKN1
							CA14
							CA9
							CSNK2A1
							ALOX12
							MET
							CA4
							NEK2
							CXCR1
							CAMK2B
							ALK
							AKT1
							ABCB1
							NEK6
							PLA2G1B
							CA5A
							BACE1
							CYP1B1
							AXL
							ABCG2
							NUAK1
							AKR1C2
							AKR1C1
							AKR1C3
							AKR1C4
							CA13
							AKR1A1
							GPR35
							MAPT
							KDM4E
							TOP2A
							INSR
							ACHE
							MYLK
							SYK
							PIK3CG
							APEX1
							PTPRS
							ESR2
							MPG
							SLC22A12
							CDK5R1
							CCNB3
							ARG1
							CDK6
							CDK2
							TYR
							HSD17B1
							AHR
							ESRRA
							APP
							PARP1
							TTR
							MMP12
							CD38
							AKR1B10
							TNKS2
							TNKS
							TOP1
							TERT
						Quercetin	NOX4
							AVPR2
							AKR1B1
							XDH
							MAOA
							IGF1R
							FLT3
							CYP19A1
							EGFR
							F2
							CA2
							PIM1
							ALOX5
							AURKB
							DRD4
							ADORA1
							CA7
							GLO1
							MPO
							PIK3R1
							ADORA2A
							DAPK1
							PYGL
							CA1
							GSK3B
							SRC
							PTK2
							HSD17B2
							KDR
							MMP13
							MMP3
							CA3
							ALOX15
							ABCC1
							PLK1
							CA6
							CDK1
							MMP9
							CA12
							MMP2
							PKN1
							CA14
							CA9
							CSNK2A1
							ALOX12
							MET
							CA4
							NEK2
							CXCR1
							CAMK2B
							ALK
							AKT1
							ABCB1
							NEK6
							PLA2G1B
							CA5A
							BACE1
							CYP1B1
							AXL
							ABCG2
							NUAK1
							AKR1C2
							AKR1C1
							AKR1C3
							AKR1C4
							CA13
							AKR1A1
							GPR35
							MAPT
							KDM4E
							TOP2A
							INSR
							ACHE
							MYLK
							SYK
							PIK3CG
							APEX1
							PTPRS
							ESR2
							MPG
							SLC22A12
							CDK5R1
							CCNB3
							ARG1
							CDK6
							CDK2
							TYR
							HSD17B1
							AHR
							ESRRA
							APP
							PARP1
							TTR
							MMP12
							CD38
							AKR1B10
							TNKS2
							TNKS
							TOP1
							TERT
						Naringenin	CYP19A1
							CA7
							ABCC1
							HSD17B1
							CA12
							SHBG
							CA4
							CYP1B1
							CBR1
							ESR1
							ESR2
							PTGS1
							MAOB
							ADORA1
							ADORA3
							ABCG2
							TAS2R31
							AKR1C3
							PLA2G1B
							GRM5
							CES1
							PPARG
							CES2
							SLC5A2
							MMP12
							POLB
							MMP13
							PLA2G2A
							PLA2G5
							PLA2G10
							BACE1
							CHRNA7
							KLK1
							KLK2
							RXRA
							SERPINE1
							SRC
							CA2
							CA1
							HSD17B14
							KIT
							KDR
							FGFR1
							MET
							CA3
							CA6
							CA13
							CA5B
							CA5A
							NQO2
							CTSB
							NOX4
							AKR1B1
							CLK1
							DYRK1B
							BCHE
							CA9
							ESRRA
							ESRRB
							CDK5R1
							IGF1R
							INSR
							DYRK1A
							HSD17B2
							IGFBP3
							MMP2
							YWHAG
							SIRT2
							F3
							PTGER1
							PTGER2
							PTGER3
							BCL2L1
							PIK3CB
							CYP2C9
							CYP3A4
							PIK3CA
							VCP
							PGF
							VEGFA
							EDNRA
							ERN1
							MMP3
							APP
							GSK3B
							BCL2
							MMP9
							WEE1
							LCK
							SYK
							CCNE1
							CCNE1
							CDK4
							AURKA
							SNCA
							ALOX12
							HNF4A
						Isorhamnetin	XDH
							CA2
							CA7
							CA12
							CA4
							CYP1B1
							ABCC1
							NOX4
							AKR1B1
							ABCG2
							ACHE
							ALOX15
							ALOX12
							IGF1R
							EGFR
							AVPR2
							MAOA
							FLT3
							CYP19A1
							F2
							PIM1
							ALOX5
							AURKB
							DRD4
							ADORA1
							GLO1
							MPO
							PIK3R1
							ADORA2A
							DAPK1
							PYGL
							CA1
							GSK3B
							SRC
							PTK2
							HSD17B2
							KDR
							MMP13
							MMP3
							CA3
							PLK1
							CA6
							CDK1
							MMP9
							MMP2
							PKN1
							CA14
							CA9
							CSNK2A1
							MET
							NEK2
							CXCR1
							CAMK2B
							ALK
							AKT1
							ABCB1
							NEK6
							PLA2G1B
							CA5A
							BACE1
							AXL
							NUAK1
							AKR1C2
							AKR1C1
							AKR1C3
							AKR1C4
							CA13
							AKR1A1
							GPR35
							MAPT
							KDM4E
							TOP2A
							INSR
							MYLK
							SYK
							PIK3CG
							APEX1
							CDK5R1
							CCNB3
							CDK6
							CDK2
							ARG1
							APP
							MCL1
							TERT
							TYR
							HSD17B1
							AHR
							ESRRA
							PTPRS
							PLG
							ESR2
							MPG
							SLC22A12
							PARP1
							TTR
							MMP12
							CD38
							AKR1B10
							TNKS2
						Senkyunolide F	CYP11B1
							CYP11B2
							ABCC9
							HMOX1
							CYP51A1
							KCNJ11
							CHRM4
							CHRM5
							CHRM2
							CHRM1
							CHRM3
							CYP2C9
							CYP2C19
							CDK5R1
							MTNR1A
							AOC3
							CHRNA3
							PYGL
							EGFR
							CASP1
							KCNE1
							PSEN2
							JAK1
							JAK2
							MKNK1
							JAK3
							JAK3
							MPO
							TYK2
							IDO1
							NOS1
							NOS2
							TYMS
							CES1
							CES2
							KCNA5
							LTA4H
							MAP2K1
							PTGS2
							CA2
							CA1
							PDE10A
							DRD2
							CNR1
							SIGMAR1
							LRRK2
							MAPK14
							CA5A
							TRPV3
							MAP3K14
							CA7
							CA3
							CA6
							CA12
							CA14
							CA9
							CA4
							CA13
							CA5B
							MAOA
							ADRA2C
							MAPK1
							CDC7
							MAPK8
							ACPP
							F2RL3
							FKBP1A
							PIM1
							PTAFR
							TTK
							PIM2
							GABRB3
							GABRB3
							GABRB3
							GABRA2
							SLC6A3
							CCR5
							PARP1
							OPRM1
							PDE4B
							NUDT1
							AURKA
							HSD11B1
							SCN9A
							TAAR1
							CCNB3
							HTR2A
							HTR2C
							OPRD1
							OPRK1
							CDK1
							CHEK1
							THRB
							TGFBR1
							TRPM8
							TRPV1
							PRKCG
							PIM3
							ADA
							STK3
						Senkyunolide C	TRPM8
							CHRNA3
							PTGS1
							SLC6A2
							HSD17B3
							MIF
							DAO
							DUSP3
							DRD1
							VEGFA
							HDAC1
							CYP17A1
							EGLN1
							EGFR
							BRAF
							COMT
							PARP1
							HDAC2
							HDAC8
							HDAC4
							BCL2L1
							BCL2
							ALOX15
							FTO
							RPS6KA3
							SHBG
							HSD17B2
							HSD17B1
							MMP9
							MMP1
							MMP2
							HDAC6
							KCNMA1
							AR
							IDO1
							SRD5A1
							SRD5A2
							CA5A
							SLC9A1
							ACHE
							NR1H3
							PLEC
							TUBB1
							GSTA1
							FADS1
							ERN1
							FGFR1
							PHLPP2
							CXCR2
							ALPL
							TYR
							ESR1
							CA6
							CA4
							KDM4E
							AKT1
							KIF11
							EPHX2
						Baicalein	KDM4E
							XDH
							ALOX15
							CDK1
							ALOX12
							GRK6
							CYP19A1
							CA7
							CA12
							CA4
							ABCB1
							CYP1B1
							HSD17B1
							AKR1B1
							CDK5R1
							CA2
							CCNB3
							CDK6
							CA1
							CA9
							ABCG2
							CBR1
							ESR2
							ESR1
							ACHE
							ADORA1
							ADORA2A
							PTGS2
							PTPRS
							AMY1A
							FLT3
							IKBKB
							NTRK2
							AR
							NOX4
							MAOA
							SYK
							GSK3B
							ABCC1
							TTR
							CSNK2A1
							CFTR
							AKR1B10
							TNKS2
							TNKS
							HSD17B2
							BCHE
							ADORA3
							TERT
							LCK
							PFKFB3
							PIM1
							PARP1
							ALOX5
							APP
							CALM1
							ARG1
							NOS2
							GLO1
							MMP9
							MMP2
							MMP12
							CD38
							TOP1
							NAE1
							EGFR
							SRC
							TYR
							AHR
							ESRRA
							KIT
							OPRD1
							CYP1A1
							AURKB
							PIK3CG
							MAPT
							TOP2A
							INSR
							MYLK
							APEX1
							IGF1R
							KDR
							PLK1
							MET
							ALK
							AXL
							PTPN1
							ST6GAL1
							SLC22A12
							GPR35
							FYN
							TACR2
							PRKDC
							MAPK3
							BACE1
							SIRT1
							PLA2G2A
							PLA2G4A
							CA6
							CDK2
						Ligustilide	CA2
							CA1
							CTSK
							SLC6A3
							F2
							PRSS1
							CTSH
							CTSL
							CTSB
							EPHX1
							KCNK2
							SLC6A4
							ICAM1
							VCAM1
							SELE
							CYP11B1
							GABRA2
							CYP11B2
							ADRA2A
							ADRA2C
							ADRA2B
							PDE10A
							ELANE
							TBXAS1
							PIK3CD
							TRPM8
							P2RX7
							GPR55
							ALDH2
							PTGS1
							PTGS2
							CCR1
							CCR5
							CCR8
							CHRM4
							CHRM5
							CHRM2
							CHRM1
							CHRM3
							GABRB3
							XPO1
							FLT3
							RAPGEF4
							PGGT1B
							ADRA1D
							CTRC
							TGFBR1
							MAOA
							SLC6A2
							ADRA1A
						3-Butyl-phthalide	NR3C2
							NR3C1
							PGR
							JAK1
							JAK2
							PARP2
							ADORA1
							MTNR1A
							MTNR1B
							MAOB
							NAMPT
							ADORA2A
							ADORA2B
							ADORA3
							AOC3
							CYP11B1
							CYP11B2
							MAPK10
							CYP2C19
							ASAH1
							NAAA
							GLRA1
							CYP19A1
							ACHE
							PDE9A
							ADAMTS5
							GSK3B
							TGM2
							F13A1
							HTR2B
							ABL1
							MMP9
							MMP2
							KDM4C
							AR
							CDK2
							BRD4
							PKM
							NQO2
							NOS2
							CES1
							CES2
							AGPAT2
							SRC
							RIPK1
							EGFR
							CNR2
							PDE7A
							TRPM8
							PLK1
							FAAH
							F10
							GRM5
							TNKS2
							PABPC1
							PDE5A
							CCND3
							BRPF1
							ICAM1
							TYK2
							CDK5R1
							PIM1
							DYRK1A
							MMP13
							NOS1
							CLK1
							DYRK2
							TDP1
							DRD1
							ERBB2
							CCNB3
							MAPKAPK2
							CTSK
							ITK
							CDK1
							CDK4
							LIPG
							PRF1
							KIT
							FLT3
							HLCS
							PDE4D
							CCNC
							PIK3CA
							TBXAS1
							PDGFRB
							PDE4B
							P2RX7
							SLC5A1
							EPHX1
							PTGS2
							HMOX1
							ALOX15
							GCK
							ELANE
							TUBB3
							CYP17A1
							LRRK2
							IKBKB
							KIF20A
						Linoleic acid	FABP4
							PPARG
							PPARA
							FABP3
							PTGS1
							FFAR1
							PPARD
							FABP5
							FAAH
							TERT
							FABP1
							CNR1
							SCD
							PTPN1
							PTPN2
							ALOX5
							POLB
							PTGES
							CES2
							PREP
							RORC
							LTB4R
							PTPN6
							ALOX12
							ESR2
							HSD11B1
							PDE4D
							AKR1B10
							CDC25A
							FNTA
							TOP1
							PTGER2
							PTGIR
							NOS2
							CYP19A1
							NR1H3
							PTPRF
							TRPV1
							NR3C1
							CD81
							PRKCH
							ADORA3
							SERPINA6
							SHBG
							G6PD
							CYP51A1
							SRD5A2
							PTPN11
							ACP1
							CYP26B1
							PTGS2
							HMGCR
							FFAR4
							NPC1L1
							SIGMAR1
							CYP17A1
							PLA2G1B
							IL6
							GLUL
							CYP26A1
							HSD11B2
							PTGER4
							ENPP2
							PTGDR2
							RXRB
							PTGER1
							HTR2B
							RORB
							MAPK1
							SLC16A1
							CDC25B
							AR
							MAPK3
							GPBAR1
							ESR1
							NR3C2
							RBP4
							BCHE
							CMA1
							CTSG
							PLA2G4A
							PGR
							TOP2A
							PSEN2
							RORA
							ALOX15
							DRD2
							ADRA2B
							MAPK14
							ITGAL
							ALOX5AP
							FABP2
							PDE4A
							PDE4B
						Oxypaeoniflorin	HSP90AA1
							LGALS3
							LGALS9
							F10
							AMY1A
							SERPINE1
							SQLE
							PTPN1
							AKR1B1
							MMP13
							MMP1
							MMP7
							MMP8
							TDP1
							SSTR5
							SSTR2
							SSTR4
							SSTR1
							SSTR3
							BACE1
							ABCB1
							ADORA2A
							FUCA1
							VEGFA
							FGF1
							FGF2
							HPSE
							HRAS
							PTPN2
							ADORA3
							CA7
							CA12
							CA14
							CA9
							CA4
							CA13
							CA5A
							SLC28A3
							ADORA2B
							ADK
							CA6
							EIF4H
							PABPC1
						Paeoniflorin	LGALS3
							LGALS9
							HSP90AA1
							SSTR2
							SSTR4
							SSTR1
							SSTR3
							ABCB1
							VEGFA
							FGF1
							FGF2
							HPSE
							SLC6A2
							CA14
							ADORA2A
							ADORA2B
							ADORA3
							PTPN1
							F10
							AMY1A
							SERPINE1
							SQLE
							EIF4H
							PABPC1
							HRAS
							MMP13
							MMP1
							MMP7
							MMP8
							SLC28A3
							SLC29A1
							FUCA1
							GBA
							HK2
							HK1
							HDAC1
							MMP3
							MMP9
							ADAM17
							SSTR5
							ADK
							AKR1B1
							CA7
							CA4
							CA13
							CA5A
							TOP1
							METAP2
							PNP
							OGA
							CHEK1
							ABL1
							EPHA2
							LCK
							SRC
							KDR
							MAP3K9
							FGFR1
							AURKA
							BTK
							EGFR
							MME
							CDC25B
						Albiflorin	LGALS3
							LGALS9
							HSP90AA1
							ABCB1
							ADORA2A
							ADORA3
							PTAFR
							PRKCA
							ADORA2B
							SELP
							PPM1A
							SLC29A1
							TOP1
							EGFR
							LGALS7
							HSPA8
							HSPA5
							MMP13
							MMP1
							MMP7
							MMP8
							GBA
							HRAS
							FDFT1
							VEGFA
							FGF1
							FGF2
							SLC28A3
							ADK
							IMPDH1
							NRAS
							MGMT
							AMY1A
							SERPINE1
							SQLE
							HK2
							HK1
							MMP3
							MMP9
							ADAM17
							AGTR1
							SLC6A2
							EIF4H
							PABPC1
							MME
							SLC28A2
							PRKCG
							PRKCH
							OGA
							F3
							MAP2K1
							IGFBP3
							VARS
							PARP1
							LARS
							METAP2
							ABL1
							EPHA2
							LCK
							SRC
							MAP3K9
							FGFR1
							FUCA1
							AURKA
							ECE1
							BTK
							SSTR2
							SSTR4
							SSTR1
							SSTR3
							MARS
							AMD1
							PTPN1
						1,2,3,4,6-Pentagalloylglucose	PTPN1
							SERPINE1
							PTPN2
							BACE1
							SQLE
							F10
							AMY1A
							AKR1B1
							HSP90AA1
							LGALS3
							LGALS9
							TDP1
							VCP
							TNNC1
							VEGFA
							FGF1
							FGF2
							HPSE
							SLC6A2
							PTAFR
						Benzoyloxypaeoniflorin	HSP90AA1
							LGALS3
							LGALS9
							AMY1A
							SERPINE1
							SQLE
							BACE1
							PTPN1
							F10
							PTPN2
							AKR1B1
							ADORA2A
							ADORA3
							ADORA2B
							ABCB1
							TDP1
							FGF1
							FGF2
							HPSE
							HRAS
							SSTR5
							YARS
							MMP13
							MMP1
							MMP7
							MMP8
							TOP1
							IMPDH1
							MMP9
							SLC29A1
							SLC28A3
							ROCK2
							PRKACA
							MMP3
							ADAM17
							MME
							AKT1
							ECE1
						Benzoylpaeoniflorin	LGALS3
							LGALS9
							HSP90AA1
							SLC6A2
							SSTR2
							SSTR1
							SSTR3
							VEGFA
							FGF1
							FGF2
							HPSE
							ADORA2A
							ADORA3
							ADORA2B
							AMY1A
							SERPINE1
							SQLE
							ABCB1
							SSTR5
							TOP1
							MMP9
							SLC29A1
							IMPDH1
							IMPDH2
							HRAS
							PTAFR
							MMP13
							MMP1
							MMP7
							MMP8
							PTPN1
							MMP3
							ADAM17
							YARS
							CA14
							MAP2K1
							SLC28A3
							MAP3K7
							BCHE
							OGA
							CCNA2
							MAPK1

## Sheet: RA-targets
Genecards	PTPN22		Disgenet	PTPN22		GSE206848	AAK1
	IL10			SLC22A4			AAMDC
	IL6			TNF			AASS
	HLA-DRB1			CRP			AASS
	TNF			IL6ST			ABCB1
	CIITA			CCR6			ABCC11
	STAT4			FCGR2A			ABCC3
	IRF5			PADI4			ABCC3
	SLC22A4			HLA-DPB1			ABCC3
	IL2RA			HLA-DRB1			ABCC3
	MIR146A			IL2RA			ABHD12
	NFKBIL1			IL6R			ABHD12
	MIF			IL10			ABHD5
	CD244			IRF5			ABI2
	HLA-B			CIITA			ABI3
	IL2RB			STAT4			ACAP2
	MIR155			TNFAIP3			ACE
	LACC1			TRAF1			ACHE
	PTPN2			TRAF6			ACOD1
	TLR1			CD28			ACOT1
	LTA			CD40			ACOX1
	CD247			PTPN2			ACOXL
	ANKRD55			TYK2			ACSL1
	PSTPIP1			RUNX1			ACSL6
	MIR132			PTPRC			ACSM1
	MIR150			AGER			ACSM2A
	CHRNG			IL2RB			ACSM5
	IL1B			NFKBIL1			ACSM5
	CRP			AFF3			ACTR2
	IL17A			REL			ACTR3
	NOD2			BLK			ACVR1C
	CTLA4			CDK6			ACVRL1
	PADI4			CD244			ADAM30
	NLRP1			MMEL1			ADAMTSL3
	TNFRSF1A			ANKRD55			ADAP2
	IL1RN			GATA3			ADAP2
	MMP3			NFKBIE			ADCK2
	SYK			PLD4			ADCY8
	CCR6			DNASE1L3			ADCYAP1R1
	TNFRSF1B			KIF5A			ADGRB3
	MEFV			ARID5B			ADGRF4
	IL18			RASGRP1			ADIPOQ
	TLR4			CSF2			ADORA3
	IL1A			CTLA4			AEBP2
	FAS			ACAN			AFF4
	TNFSF11			RCAN1			AFF4
	HLA-DQB1			AHR			AFP
	CXCL8			SPRED2			AGBL1
	COMP			ENO1			AGGF1
	IL2			ANXA3			AGMAT
	MMP1			HLA-DQA2			AGMAT
	ACP5			IFNG			AGO1
	IL4			CCN1			AGPAT2
	FCRL3			IL1B			AGPAT2
	IL23R			IL1RN			AGPAT3
	IL1R1			IL6			AGPAT4-IT1
	PTGS2			CXCL8			AGT
	IFNG			IL18			AGXT2
	TNFRSF11B			MIF			AHCTF1
	TNFAIP3			MMP2			AHCTF1
	TRAF1			MPO			AHDC1
	NLRP3			MTHFR			AHI1
	CCL2			NCF2			AHNAK
	MMP13			TNFRSF11B			AHNAK2
	CD40			FOXP3			AK9
	SAA1			IL23A			AKAIN1
	COPA			ABCB1			AKAP13
	IL1RAPL2			PON1			AKAP13
	FCGR2A			PTGS2			AKIRIN2
	MACIR			CCL21			AKNAD1
	HLA-DQA1			SLC11A1			AKR1C1
	HLA-C			STAT1			AKR1D1
	FCGR3B			TLR2			AKT3
	TLR2			VEGFA			AKT3
	MMP9			CXCR4			ALDH3B1
	S100A12			CAT			ALDH3B1
	VCAM1			ADIPOQ			ALDH3B2
	BLK			CCN2			ALDH4A1
	IL15			TNFSF14			ALKBH8
	SERPINH1			DHFR			ALOX12B
	FCGR3A			TNFRSF14			AMER2
	FOXP3			TAGAP			AMER2
	SLC11A1			IRAK1			AMN
	IL6ST			COL2A1			ANGPT4
	S100A9			ALOX5			ANGPTL1
	ICAM1			GC			ANGPTL1
	IRAK1			HOXD13			ANGPTL1
	TTR			NCF1			ANK1
	TNIP1			TXNDC5			ANK1
	IL13			GRK2			ANK2
	VEGFA			FPGS			ANK2
	TIMP1			IGFBP3			ANK3
	STAT3			FASLG			ANKAR
	RELN			ATIC			ANKAR
	MMP2			PRKCQ			ANKRD10
	HSPD1			PTGS1			ANKRD12
	MAFB			CCL8			ANKRD12
	CSF2			SOD2			ANKRD12
	FCGR2B			GGH			ANKRD18A
	CCR5			B3GNT2			ANKRD28
	IL21			CP			ANKRD28
	CD79A			PLB1			ANKRD28
	CD40LG			MMP12			ANKRD30B
	CCR1			ACKR3			ANKRD36
	SELE			PRDM1			ANKRD36
	IL6R			CD83			ANKRD40
	ICOSLG			ADORA2A			ANKRD50
	CSF1			CLEC12A			ANP32E
	MBL2			IKZF3			ANXA2P3
	FLG			FKBP5			AOC3
	TGFB1			CXCL2			AP1B1
	CCL5			HSD11B1			AP1S1
	CD4			RBPJ			AP2A1
	HMGB1			STS			AP2A1
	C5			MMP10			AP3B1
	COL2A1			BGN			APBA1
	REL			BMP4			APBA1
	TNFRSF11A			SMS			APC
	ADAM17			ABCC5			APMAP
	PRTN3			ABCC4			APOA1
	IL23A			CTSD			APOF
	IL17RA			DDX6			APOH
	TNFSF13B			GRK6			APPBP2
	GPI			HCLS1			AQP6
	CCL21			HOXD10			AQR
	CAT			PXK			AREL1
	FSTL1			BCL2A1			ARFGEF3
	MMP12			BMP6			ARGLU1
	RAG2			NR4A3			ARHGAP21
	TNFAIP6			GDF5			ARHGAP35
	CCL3			CAV2			ARHGAP36
	HLA-DPB1			ABCC3			ARHGAP42
	BTNL2			GPRC5A			ARHGAP9
	BGLAP			CD2			ARHGEF12
	PTGS1			LHX2			ARHGEF12
	CPT2			MAB21L2			ARHGEF12
	CXCL10			TXNIP			ARHGEF28
	MICA			ABCC2			ARHGEF7
	ETS1			HAPLN1			ARHGEF7-IT1
	TAGAP			GSDME			ARID1A
	ITGAV			F2			ARID4B
	SIAE			LY96			ARID5B
	MMP8			GART			ARL4A
	IFNB1			RGMB			ARL4C
	CCR2			NR3C1			ARL5B
	OLAH			HOXD11			ARMC8
	RELB			IRF8			ARRB1
	CD28			ITGA6			ARRB1
	NFKBIA			LCN2			ARRB1
	MAPK14			MARCKS			ARRB1
	MTHFR			RAB8A			ARRB2
	ACAN			PLEK			ARSA
	PXK			POU3F1			ARSD
	CHI3L1			DDIT4			ARSD
	HSPA4			GIN1			ARSD
	IL37			BAIAP2L1			ARSD
	TYK2			PSG5			ASAP1
	STEAP4			NDUFA4L2			ASCC3
	IL7			PTK2			ASPH
	MPO			RAP2A			ATAD2
	UBE2L3			BDKRB2			ATAD3B
	ATIC			CXCL6			ATG3
	S100A8			TLE3			ATL2
	IL12B			TMPO			ATN1
	NR4A2			TNFAIP2			ATP11B
	DNASE1L3			ZFP36			ATP11B
	MICB			TFPI2			ATP11B
	PIK3CG			CALD1			ATP11C
	HSPA5			ST6GALNAC5			ATP13A2
	CARD8			MGARP			ATP2A3
	CTSK			B3GNT9			ATP2B2
	TFRC			RUNX2			ATP5G2
	CD44			SLC25A12			ATP5J2
	SERPINA3			CD3E			ATP6V0E1
	TRAF6			CD5			ATP6V0E1
	PTPRC			ABCG2			ATP6V1D
	FASLG			MMP14			ATP8A2
	JUN			ZAP70			ATP9B
	PRKCQ			DNASE2			ATRX
	OSM			HNRNPA2B1			ATRX
	PHF19			CD226			ATXN3
	CXCR3			PADI2			ATXN3
	BST1			FCRL3			ATXN7
	IRF4			HLA-A			ATXN7L3B
	C4A			HLA-B			ATXN8OS
	SFTPD			HLA-C			AURKAIP1
	DHODH			HLA-DQA1			AURKAIP1
	PDCD1			HLA-DQB1			AVL9
	ERAP1			ISG20			AZGP1
	CD36			TAP2			AZI2
	ALB			DPP4			AZIN2
	AFF3			AIRE			B2M
	RAG1			MICA			B3GALT5
	PPP1CA			HLA-DMB			B3GAT2
	CLEC16A			ATG5			B3GNT5
	CDK6			AIF1			B9D1
	APOH			C5			BAG4
	HLA-G			MECP2			BAGE
	TNFRSF13B			NOTCH4			BAGE
	CD226			TNIP1			BAGE2
	HFE			CCR3			BAGE2
	FOLR2			HLA-DOA			BAIAP2L2
	KIF5A			HLA-DPA1			BARHL1
	CXCL1			PTPN11			BARX1-AS1
	CSF1R			CFB			BATF2
	TNFRSF14			SFTPD			BBS7
	CCRL2			TSBP1			BCL10
	SPP1			CCL27			BCL11A
	IL3			PSORS1C1			BCL2L14
	CD8A			MICB			BCL7A
	SH2D1A			APOM			BCLAF1
	CCL20			RAD51B			BCLAF1
	ANXA5			BACH2			BCLAF1
	PLA2G2A			PRRC2A			BDP1
	PPP1CB			DDX39B			BEGAIN
	ELANE			LST1			BEND4
	BTLA			CDSN			BEST4
	CFLAR			RPP14			BFSP2-AS1
	DDX39B			ICOSLG			BHLHE22
	OLIG3			PHF19			BHLHE41
	CCN6			UBASH3A			BIRC3
	HLA-DQA2			PRKCH			BLOC1S1-RDH5
	PPP1CC			GSDMB			BLZF1
	CX3CR1			BTNL2			BMF
	CILP			COG6			BMPR1B
	PADI2			C2			BMPR2
	SAA4			UBE2L3			BMPR2
	HTRA1			NELFE			BMS1P21
	MMEL1			KIAA1109			BNC1
	ANXA1			CASP10			BOD1L1
	JAM3			MACIR			BOK
	CD69			SYNGR1			BRI3
	IL10RB			CD247			BRWD1
	MAP3K8			COL4A1			BRWD1
	LRRK2			COL11A2			BRWD1
	SH2B3			DAXX			BSND
	NFKB1			ETFA			BTBD2
	TNFSF13			RTKN2			BTG1
	CXCR5			HSPA1L			BVES
	PRKCH			ICAM3			BVES-AS1
	ANKH			SMTNL2			C10orf113
	CD58			IL12RB2			C10orf67
	AP4B1-AS1			FADS1			C11orf42
	SLC22A5			MBP			C11orf58
	ICAM3			EMCN			C11orf65
	IL32			ATP6V1G2			C12orf29
	TRPV4			SUPT20H			C14orf132
	PRRC2A			PSMB8			C14orf180
	NFKBIE			PSMB9			C16orf58
	ENO1			WDFY4			C16orf62
	IRAK4			RARB			C16orf72
	SELL			GPSM3			C16orf87
	RBPJ			CARD9			C17orf105
	CD5			TNXB			C17orf78
	CXCL5			TPD52			C18orf12
	ADGRE5			MPIG6B			C18orf54
	JAK1			TMEM187			C18orf8
	CASP8			MYO18B			C1orf21
	PTPN11			NTN1			C1orf220
	SPRED2			SH3PXD2A			C1QL1
	RIPK1			ELMO1			C2
	MMP14			NAT2			C2
	SYVN1			ZDHHC20P2			C20orf181
	GNAQ			TMPOP1			C21orf2
	UBASH3A			WAKMAR2			C21orf2
	ABCB1			HNRNPA1P2			C21orf59
	CCL19			NONOP2			C21orf91
	TNFRSF9			UBDP1			C21orf91-OT1
	SIGLEC1			AP4B1-AS1			C22orf15
	GATA3			CYP4F23P			C22orf24
	HAS1			PSMB8-AS1			C22orf34
	SAA2			MUC22			C2orf61
	PIP4K2C			MSH5-SAPCD1			C2orf72
	DHFR			ATP6V1G2-DDX39B			C2orf73
	RAD51B			PPT2-EGFL8			C3orf52
	BLTP1			CDH11			C3orf62
	PRDM1			TSPAN5			C4B_2
	NPSR1			TRIM10			C5orf22
	CD2			LINC01934			C5orf24
	TSBP1			LNCPRESS1			C5orf47
	PRSS2			LINC00824			C6orf106
	LECT2			TSBP1-AS1			C6orf52
	DEK			C3orf67-AS1			C7orf62
	ADAD1			C2-AS1			C8orf34
	PRKCD			HCG9			C9orf72
	ITGAM			LOC102723407			CA2
	IL17F			ASB15-AS1			CA5BP1
	HP			LOC102724971			CAB39L
	H19			STAG1			CAB39L
	IRF8			NEBL			CAB39L
	HGD			LINC02356			CACNA1B
	HOTAIR			LINC02357			CACNB4
	ACP1			LINC02571			CACNG4
	LTF			ETV7-AS1			CADM1
	IFNGR1			LINC01748			CADM3
	FAM167A			AGPAT1			CALB2
	CDK2			CXCL13			CALD1
	WAS			AHSA1			CALD1
	ATG5			CDC42EP3			CALD1
	STAT6			EHMT2-AS1			CALM3
	RARRES2			MDC1-AS1			CALM3
	ZNF334			CELF2			CALM3
	PLD4			TNFSF13B			CALML4
	PLB1			MTCO2P12			CALR
	CDK4			PHTF1			CAMK1D
	TAP2			LINC02196			CAMSAP2
	HAPLN1			HCP5			CAMSAP2
	GOLGB1			PAPOLA			CAPN6
	IL1RL1			EHMT2			CAPS2
	IL26			OS9			CAPZA1
	IKZF3			HTD2			CAPZA2
	IL22RA1			TRIM31			CARD10
	C5AR1			CHI3L1			CARD14
	HAS2			FAM107A			CARD8-AS1
	IFNGR2			NRM			CARMIL1
	IL20RB			IL17F			CARS2
	VDR			SMIM40			CASC2
	HLA-E			NLRP3			CASD1
	ATG16L1			CSMD3			CASR
	CSK			PHACTR3			CATSPERD
	MUC1			RPL3P2			CATSPERG
	MIR16-1			IP6K3			CBLN3
	GCH1			CLIC1			CBX2
	IGFBP3			CCR5			CBX3
	IL36RN			ZPBP2			CBX6
	IL12A			RAVER1			CBY1
	CR2			CNTFR			CCAR1
	CASP10			RBM45			CCAR1
	MALAT1			FLACC1			CCDC116
	BST2			TRIM40			CCDC129
	CCL18			MUCL3			CCDC171
	BATF			SGCZ			CCDC172
	CSF3			ATF6B			CCDC18
	RASGRP1			CRH			CCDC186
	EOMES			CRK			CCDC186
	GPT			CRYGD			CCDC40
	INS			ASB15			CCDC50
	GSTM1			MAPK14			CCDC59
	SNHG29			DRAIC			CCDC59
	ZFAS1			CSNK2B			CCDC60
	IGKC			IL34			CCDC7
	MVK			CSTF3			CCDC82
	UCA1			IL23R			CCDC88A
	GP6			LINC01104			CCDC88C
	PSMB9			ZNF595			CCL7
	ACE			ERICH1			CCNC
	PIK3CD			CYP21A2			CCND2
	HPRT1			DGKQ			CCND2
	TNFSF9			MDGA2			CCND3
	STAT1			ZNF679			CCNL1
	CAMLG			CLYBL			CCNY
	IL22			DLG2			CCSER2
	MYD88			EGFR			CD1E
	IL10RA			C3orf67			CD209
	B2M			TRIM39-RPP21			CD28
	ERAP2			EPHB2			CD300A
	TP53			AKT1			CD33
	JAK3			ESR1			CD36
	TNFRSF10A			ALB			CD36
	ICOS			FCGR3A			CD4
	TLR7			FCGR3B			CD44
	CASP1			JAZF1			CD82
	BMP2			NKAPL			CDC14A
	SUPT20H			FGF2			CDC20B
	ACTA2			GPC5			CDC27
	ADAMTS4			DKK1			CDC34
	TPMT			ABCF1			CDC40
	TREX1			PLCL2			CDC42
	FN1			PDS5A			CDC42BPA
	VWF			FN1			CDC42BPB
	NLRP12			SIRT1			CDC42-IT1
	ANGPT2			TNPO3			CDC5L
	MMP19			SDF2L1			CDC5L
	TNFRSF13C			IL27			CDCP1
	CARD14			HCG27			CDH11
	TNFSF4			WDR27			CDH11
	ELMO2			GABBR1			CDH13
	CD80			ASF1A			CDH15
	HLA-A			RNF19A			CDH19
	GSTP1			RCHY1			CDH4
	PRL			LY6G6F			CDH4
	SNHG28			MAGI3			CDK12
	CXCL13			POLDIP2			CDK2
	CFI			FBXW8			CDK5R1
	PTGES			GCH1			CDK8
	IL33			GEM			CDO1
	FBN1			HLA-S			CDO1
	NOS2			GFRA1			CDPF1
	ADIPOQ			DKK3			CEACAM6
	ADA			IL37			CEACAM8
	TNFSF12			IL17B			CEBPA
	HLA-DMA			HPGDS			CEBPZ
	MYC			GNL1			CEBPZOS
	CXCL12			GPI			CELF2
	SLC19A1			LINC00294			CELF4
	HAMP			CXCR3			CELP
	MMP7			HECTD4			CEP128
	LEP			TMEM235			CEP290
	TYMS			HCG22			CEP350
	FBXL19-AS1			GSTM1			CEP57
	RELA			GSTT1			CEP57L1
	IFIH1			GUCY1B2			CEP70
	MMP10			HIF1A			CEP85L
	MAPK1			HLA-DOB			CEP95
	AIRE			HLA-DPB2			CEP95
	DNASE1			HLA-DQB2			CERCAM
	TFR2			HLA-DQB3			CFAP157
	TLR9			HLA-DRA			CFAP52
	CR1			HLA-DRB4			CFAP69
	PON1			HLA-DRB9			CFAP73
	GHRL			HLA-G			CFLAR
	C4B			HMGB1			CFTR
	BMP6			HSPA4			CHAC1
	SMAD3			HSPD1			CHAF1A
	PTH			ICAM1			CHCHD5
	GZMB			IFNA1			CHD2
	CCN2			IFNA13			CHD9
	IGF1			IGF1			CHD9
	TF			FAS			CHML
	ADA2			IL1A			CHML
	KIT			IL2			CHML
	CALCA			IL4			CHORDC1
	MECP2			IL7			CHRNA3
	COL11A1			IL9			CHRNA5
	ENG			IL13			CHRNA6
	CCR3			IL15			CHST13
	ITGB2			IL17A			CHST15
	PPARG			ILF3			CIART
	HGF			CXCL10			CIDEA
	COL1A1			AR			CIDEC
	CD86			ITPR3			CIRBP
	BTK			JAK1			CITED1
	P4HA2			JAK2			CLASP1
	FGFR1			JAK3			CLCN4
	PLA2G4A			GALNT18			CLCN5
	CYP2C19			KDR			CLDN12
	IMPDH2			KIR3DL1			CLDN18
	CD19			ZKSCAN4			CLDN18
	GC			TMEM179			CLEC10A
	BANK1			SFTA2			CLEC4C
	JAZF1			COL11A2P1			CLEC4F
	IL4R			LEP			CLIC2
	TRAF3IP2			LGALS3			CLIC4
	DPP4			LINC02649			CLIP1
	PRG4			LINC02656			CLK1
	IL19			GATA3-AS1			CLK4
	COX5A			LMNA			CLSTN1
	CCR7			LINC01185			CLTC
	SLC40A1			LINC00243			CLU
	CDKN1A			MCCD1			CMTM4
	JAK2			TRIM26BP			CMYA5
	NFKB2			MTCO3P1			CNKSR2
	HLA-DRA			LTA			CNKSR3
	BCL2			MIR146A			CNN3
	CYP2C9			MIR155			CNOT4
	LBR			MIR223			CNOT6L
	HJV			DDR1-DT			CNOT9
	IL16			HCG18			CNPY2
	NAT2			HCG17			CNR1
	DCLRE1C			MBL2			CNST
	P2RX7			MEFV			CNTNAP4
	IL5			MAP3K4			CNTRL
	TLR3			MMP1			COA1
	FGF2			MMP3			COBLL1
	CYP1A2			MMP9			COBLL1
	F2			MMP13			COG1
	IFNA1			BCL2L15			COL11A1
	POMC			MYL8P			COL11A1
	TNFRSF6B			MSH5			COL24A1
	RETN			MSI1			COL4A1
	NOS3			COX2			COL4A3
	TH			MTF1			COL4A3
	CRH			MTX1			CORO7
	LRBA			LRRC18			COTL1
	COL11A2			NFKB1			COTL1
	BIRC5			NM			COX5B
	CCN1			NOS3			CPD
	MIF-AS1			ACR			CPEB2
	ADRB2			NUP88			CPEB4
	CXCR4			IL20			CPEB4
	ADAMTS12			IL22			CPNE8
	CXCL9			SNHG32			CR1
	MMP15			PBX2			CR1
	DKK1			CPA4			CRCP
	IGHG2			PDCD1			CRCT1
	XDH			PDE2A			CREBRF
	CD274			WNT16			CREBRF
	MAPK8			RAB14			CRIPAK
	ESR1			CYRIB			CROCC
	HIF1A			SERPINA1			CRP
	IL6-AS1			PIK3CA			CRP
	IGHM			PIK3CB			CRYBA1
	BSG			PIK3CD			CRYBB1
	OPRM1			PIK3CG			CSF3R
	MIR22			PLCL1			CSF3R
	CSN1S1			IL17D			CSGALNACT2
	TGFBR2			PLG			CSHL1
	HLA-DMB			GDAP1			CSNK1A1
	TRPV1			KRT20			CSNK1G1
	PDE4A			CCHCR1			CSPP1
	SUMO4			NECAB2			CSPP1
	ADAMTS5			POU5F1			CSTA
	NAMPT			RSBN1			CTD-2194D22.4
	IL11			RBFOX1			CTNNA1
	MS4A1			PPIAP9			CTSB
	IRF1			VPS37C			CTSB
	CCL11			ENOX1			CTSC
	CCL4			KIF26B			CTSC
	CD14			PPP1R10			CUL4A
	RUNX1			ACOXL			CUL5
	CP			TCP11L1			CWC27
	BPI			CDK5RAP2			CWC27
	SERPINE1			ZNF302			CXCL11
	TIMP2			MAPK1			CXCL16
	HSPA8			MAPK8			CXCR2
	NR3C1			PRL			CXorf65
	CD163			PRTN3			CYAT1
	BCL2L1			TRIM39			CYP24A1
	CALR			RETN			CYP2A7
	CX3CL1			PSMA4			CYP2A7P1
	TTC7A			PRDM10			CYP2B7P
	CD27			VARS2			CYP2C18
	GDF5			MIR499A			CYP2C19
	XIAP			PRR12			CYP2C8
	ADAMTS7			DENND1A			CYP2C9
	TRIM21			ANO8			CYP2R1
	SLC17A5			NCOA5			CYP2W1
	ABCG2			C6orf47			CYP3A5
	SOD1			LY6G5B			CYP3A5
	ATRIP			LY6G6D			CYP51A1-AS1
	ATRIP-TREX1			IL21			CYP7B1
	MIR140			RARA			CYP7B1
	MTRR			BCL2			CYS1
	ATM			RELA			DAB1
	WIPF1			ACTB			DACT3
	SQSTM1			RIT2			DAOA-AS1
	ALOX5AP			RNF5			DAPK1
	SRF			RPL37A			DAZ4
	IL18R1			RPS18			DBT
	VIM			RPS19			DCDC5
	UBA1			S100A8			DCLK2
	ENPP1			SAA1			DCN
	HMOX1			VPS52			DCN
	MTR			CCL2			DCP2
	APOE			CCL5			DCST2
	ITGA4			CCL20			DCUN1D1
	AGER			CXCL12			DCUN1D1
	ALOX5			PRDM16			DDHD1
	PPARA			SELE			DDR1-AS1
	HAVCR2			CLSTN2			DDX11-AS1
	MTHFD1			NOD2			DDX17
	TNFSF15			LINC00452			DDX17
	FOS			HLA-DPA2			DDX3X
	FCAR			GORASP1			DDX3X
	C3			SKIV2L			DDX43
	TLR5			WNK1			DDX49
	VIP			PCDH15			DDX6
	CYP3A4			CASTOR1			DEFB126
	TACR3			SLC6A11			DEFB127
	SERPINA1			SLC19A1			DEPDC1
	EPO			SOAT1			DGAT2
	TGFBR1			SPP1			DGAT2
	CD83			STAT3			DGKH
	ITGAL			SNORA38			DHDH
	CALCR			BSG			DHFR
	TAPBP			SUOX			DHFR2
	COL9A3			SYT1			DHRS11
	ZAP70			TAPBP			DHX35
	CASP3			BTF3P11			DHX36
	EGF			TCF19			DHX9
	MIR21			BTK			DHX9
	CTSB			TRBV20OR9-2			DICER1
	PTX3			TEC			DIO2
	H2AC18			TGFB1			DIO2-AS1
	B3GAT1			TIMP1			DKFZP761C1711
	MMP17			TLR3			DLC1
	ASPN			TLR4			DLEU2
	CCR4			TNFRSF1A			DLL3
	NOTCH4			TNFRSF1B			DNAAF1
	TNFSF10			TP53			DNAJA1
	ANGPT1			TRPS1			DNAJB14
	ITGB1			DCDC2C			DNAJB14
	AKT1			TYMS			DNAJB4
	SRC			VARS1			DNAJB9
	PLAUR			VCAM1			DNAJB9
	FPGS			VDR			DNAJC12
	TRB			VIM			DNAJC13
	HRH2			VIP			DNAJC3
	PTEN			TRIM26			DNAJC3
	PIK3R1			ZNF175			DNAJC3
	LIF			ZSCAN26			DNASE1L3
	GGH			DDR1			DNASE2
	MYOM2			DDA1			DNM1
	MTOR			FTO			DNM1L
	LGALS3			BAG6			DNMBP
	LOC100287329			GPANK1			DNTT
	FCGR1A			HSD17B8			DOCK2
	DCN			OR2H2			DOCK6
	TAC1			RNASEH2B			DOCK7
	MRAP			AIMP2			DOCK9
	PNP			AGBL2			DOK1
	GSTT1			RPP21			DOK2
	SOCS1			ATAT1			DOPEY1
	NPY			SPSB1			DPEP3
	NTAN1			ALPK1			DPYD
	MATN1			CUL5			DPYSL3
	CTSG			SLC44A4			DPYSL4
	THBD			VWA7			DSE
	LRP5			LY6G6C			DST
	TNXB			LY6G5C			DST
	AIF1			ZNRD1ASP			DST
	F3			PRRT1			DUSP1
	CXCL16			EGFL8			DUSP21
	STING1			CDR3			DUX1
	SOD2			OR5V1			DYNC1I2
	SOCS3			OR12D3			DYNC2LI1
	F2RL1			CASP3			DYRK2
	CAST			UQCC2			EBAG9
	MIR223			DHX16			EDIL3
	RNASEH2B			PGBD1			EDNRA
	HLA-DQB2			HAVCR2			EEA1
	ZFP36			AIFM2			EEF1E1-BLOC1S5
	TEK			CEP89			EEPD1
	SELP			PPIL4			EFCAB1
	EDN1			TNFSF11			EFCAB13
	PRF1			TNFRSF11A			EFCAB6
	HAVCR1			SYNGAP1			EFEMP1
	IBSP			STK19			EGFL6
	ITPA			NAV2			EGFR
	IL18BP			TRIM15			EGFR
	IL20			CCNG2			EGOT
	RNPC3			SOCS3			EGR4
	HTR2A			IL33			EHMT1
	CENPB			RABEP1			EHMT2
	PLAU			IL32			EID1
	PLAT			CD14			EID3
	TNFRSF17			MS4A1			EIF1
	GAS5			PPT2			EIF2AK2
	PARN			GRAP2			EIF2S3
	LPIN2			FADS2			EIF3M
	INPP5E			GABBR2			EIF4EBP2
	TAP1			CLOCK			EIF4G2
	PTGER4			CD40LG			EIF4G3
	LEPQTL1			CD44			EIF5
	ATXN2			MDC1			EIF5B
	NPPB			CD68			EIF5B
	IGFBP1			N4BP1			ELF1
	ASAH1			PRORP			ELFN2
	AR			RIPOR2			ELFN2
	PSMB8			CTIF			ELK4
	IL7R			SMG7			ELK4
	NGF			TNFSF15			ELK4
	SOST			EBI3			ELMSAN1
	KLRK1			CDKN2A			ELP5
	LTBR			CNTRL			ELP6
	EGFR			CDC42EP1			EMC7
	ESR2			COMP			EML6
	IL9			PARP1			ENC1
	TACR1			CX3CR1			ENDOV
	COL9A2			ACE			ENOX2
	CCL13			FCGR2B			ENPP3
	APOM			FOXO3			ENTPD3
	TNFRSF25			FOS			EOGT
	NFATC1			HAVCR1			EPB41L5
	TYR			HLA-DMA			EPHA1
	KITLG			IL3			EPHA1-AS1
	IKBKB			JUN			EPHA3
	SMAD2			CX3CL1			EPHA4
	PARP1			THBS1			EPHA4
	FGFR2			CCR2			EPHA4
	TNFRSF4			LRPPRC			EPHB1
	NOD1			FSTL1			EPHB2
	IL21R			LINC02605			EPHX1
	U2AF1			CSF1			EPHX4
	IL27			CARD8			EPPK1
	FLT1			IL4R			EPRS
	FGF1			IL7R			EPT1
	STAT5B			MMP8			EPT1
	CD55			WG			ERAP1
	TREM1			PRKN			ERCC6L2
	SPTAN1			SOST			ERG
	HLA-DOA			TREM1			ERGIC1
	APOA1			MAPK3			ERGIC2
	PECAM1			MYDGF			ERVFRD-1
	BRD2			PTX3			ERVH-3
	S100A4			RFC1			ESCO1
	CA2			CXCR5			ESCO1
	MIR125A			ADAM17			ESF1
	MIR126			TPO			ESF1
	IL12RB1			C3			ESR2
	MIR151A			ARHGEF5			ESYT2
	NTRK1			SYVN1			ESYT3
	CAV1			TNFRSF6B			ESYT3
	CD68			IL18R1			ETFBKMT
	LGALS9			TIMELESS			ETS1
	PYCARD			PTGES			ETS1
	MUC5B			SEMA3A			EVI5
	RO60			ANP32B			EVI5
	CD81			CDAN1			EWSR1
	MIR143			CTSK			EXOC7
	MIR499A			CBLL2			EXOSC2
	IL17D			ETS1			EXT1
	ADORA3			F2RL1			EYA3
	LTB			IFNL1			EZR
	KIR2DS2			ANGPT2			F11
	BDNF			CD274			F3
	CST3			ICOS			FABP7
	LCE3C			CFH			FAF1
	CD1D			IL12B			FAM110B
	CD38			KIR2DS1			FAM111B
	LCE3B			LPA			FAM117B
	MDM2			MIR21			FAM120A
	SIRT1			NFE2L2			FAM126A
	UNC13D			NOS2			FAM126B
	CYP19A1			OSM			FAM170B-AS1
	IKBKE			P2RX7			FAM170B-AS1
	TNPO3			SERPINE1			FAM171B
	COL10A1			MBL3P			FAM172A
	IL1RL2			PML			FAM175A
	KDR			PPARG			FAM184A
	CARD10			S100A9			FAM186A
	DDR2			SAA2			FAM19A4
	IKBKG			CCL3			FAM19A5
	LSM2			TRIM21			FAM205C
	SERPINC1			TAC1			FAM216B
	IFI16			TLR5			FAM217A
	GNAS			C4B			FAM27B
	FCER2			MUL1			FAM30A
	IL34			CALR			FAM46C
	COL1A2			CASP1			FAM53A
	AMPD1			TNFSF13			FAM69B
	HLA-DRB5			CD19			FAM69C
	PDGFB			CD34			FAM71B
	LBP			CD69			FAM71B
	NAGLU			C4B_2			FAM76B
	COMT			KLRC4-KLRK1			FAM78B
	ADAR			ADM			FAM83H
	EEF1A1			HT			FAM84B
	COG6			DMD			FANCB
	RORC			ESR2			FANCD2
	CD209			KLRK1			FANCM
	APRT			TBC1D9			FAR2
	TLR8			FLT1			FBLN1
	TNFSF14			FOLR2			FBP1
	CDH11			IL17RA			FBXL12
	GSN			GABPA			FBXO27
	IDO1			GCG			FBXO32
	EPCAM			GLP1R			FBXO32
	IL15RA			ANGPT1			FBXO38
	PRDX5			IGHV3-69-1			FBXO40
	CD70			GZMB			FBXW7
	DNTT			HP			FCER1G
	CCL22			AGBL3			FCF1
	TSLP			IL16			FCHO2
	IL24			IRF4			FCRL2
	TNFRSF12A			ITGAV			FCRLA
	ALOX15			KIR3DL2			FEM1B
	PSORS1C1			LAIR1			FER
	CFH			LGALS9			FER
	PVT1			LIF			FERMT2
	GGT1			MDK			FGD3
	ATOD1			MYD88			FGD6
	ATOD3			NOTCH1			FGF12
	ATOD5			IL21R			FGF17
	ATOD6			CLEC4A			FGFBP2
	GZMA			TLR7			FGFR1OP2
	CCL17			GDE1			FGFR2
	NLRC4			TLR9			FHOD1
	COL5A2			BANK1			FKBP10
	HRH4			MAP2K7			FKBP8
	TBX21			HAMP			FLI1
	DPEP1			BDNF			FLJ10038
	GRN			CCL7			FLJ16779
	NEAT1			BRAF			FLJ21369
	ELN			TEK			FLJ31356
	SLC2A9			C4A			FLJ35934
	CHUK			SUMO1			FLJ36840
	LGALS2			BEST1			FLJ38773
	ARL15			WNT5A			FLJ41170
	CCL26			XRCC1			FLT1
	CXCR2			ZBTB16			FLT3LG
	ABCC1			CAST			FMNL1
	OSCAR			CASP8			FMNL3
	CTSL			TNFRSF25			FNBP4
	MEG3			ADAM15			FNDC4
	YDJC			NR1I2			FNIP1
	TNFRSF8			CD86			FNIP1
	TNFRSF18			ADA			FOLR1
	MIR17			KIR2DS2			FOLR1
	LBH			CDKN1A			FOLR2
	CXCR1			NFAT5			FOXN3
	NT5E			LILRB1			FOXP1
	GBA1			BTG3			FRAS1
	IGF2			CISH			FRG1JP
	IFNA2			TNFRSF13C			FRMD7
	B3GNT2			CCR7			FRMD8
	GTF2I			CNR2			FRY-AS1
	ITGAX			SLCO6A1			FRYL
	MBP			CREB1			FRYL
	CD59			CTSL			FRYL
	ADRB3			ADRB2			FSD1L
	THBS1			CYP1A2			FSD1L
	RBP4			OLIG3			FSHR
	FGFR3			DHODH			FST
	WDFY4			DNMT1			FTCD
	GPSM3			EGR1			FUCA1
	MIR483			FCGR1A			FURIN
	RHOA			NLRP1			FUS
	GSR			FOSB			FUT6
	PDGFRB			MTOR			FXR1
	IFNG-AS1			ACAD8			FXR1
	FCN2			B3GAT1			FYTTD1
	IGF1R			GSTM2			FZD6
	TIMP3			GSTP1			G2E3
	COL9A1			TNC			G3BP1
	GJB6			APOE			GAA
	ADAM10			IGF1R			GABARAPL3
	IRF3			LINC01193			GABPB1-AS1
	MSH5			IGHG3			GABPB1-AS1
	MIR34A			IL12A			GABRB2
	SAAL1			ITGAM			GAD1
	SSB			ITGB1			GAGE12F
	FADD			JUNB			GAL3ST3
	MIR221			JUND			GALNT13
	TCF3			GSTK1			GALNT6
	PGR			KLRB1			GALNT8
	THPO			RPSA			GAPVD1
	RUNX2			LGALS1			GAREM1
	LINC01104			MIR126			GART
	IRF2BP2			MIR22			GATA2
	AIS2			MIR221			GATA3-AS1
	AIS3			MIR34A			GATA4
	AIS4			MCL1			GBP4
	ATOD7			MDM2			GCHFR
	ATOD8			CXCL9			GDAP1
	ATOD9			NFATC1			GFRA2
	XBP1			NR4A2			GFRA2
	HNRNPA2B1			HSPA14			GGCX
	TGFB2			PLA2G1B			GH1
	FTH1			PLAU			GHDC
	DUSP1			PTEN			GHRL
	NFE2L2			PTH			GIMAP1
	TEC			CXCL16			GIMAP1-GIMAP5
	RPA3			RAC1			GIMAP6
	ANGEL2			RARRES2			GINS2
	TBX1			TNFRSF17			GIPC2
	LOC102723407			ROS1			GKN2
	ELMO1			S100A4			GLIPR1L1
	CLU			S100A12			GLMP
	PSTPIP2			SP1			GLRA2
	CARD9			MAP3K7			GLRA3
	LCK			TRB			GLS
	IGHE			TSPO			GLYAT
	BACH2			TM7SF2			GMCL1P1
	AICDA			VPS51			GMIP
	EP300			VEGFC			GNA13
	MAPK10			DHX40			GNA15
	KIR2DL3			TSLP			GNAS
	SLC22A12			SOCS1			GNAS
	PPBP			TNFSF10			GNG8
	FRZB			TNFRSF10A			GNGT1
	AKT2			CFLAR			GNPTAB
	LIN54			SQSTM1			GNRH1
	ZNF354A			CD80			GOLIM4
	USP50			ADAMTS4			GOSR1
	FRG2C			GDF15			GP2
	TMSB4X			CD38			GPAM
	ADORA2A			HOTAIR			GPAM
	MAP3K14			ZGLP1			GPAT4
	BMP7			IL18BP			GPATCH11
	VIPR1			NAMPT			GPD1
	CXCL2			RABEPK			GPD1
	CD276			LANCL1			GPD1
	ARID5B			CDKN2D			GPD1
	FCGR2C			NXF1			GPM6B
	ANXA2			LOC105379528			GPM6B
	DNMT3A			KHDRBS1			GPM6B
	MB			CXCR6			GPR135
	GLA			MALT1			GPR183
	FOXO3			EBNA1BP2			GPR20
	MCL1			H3P13			GPR6
	CREB1			H3P28			GPRC5A
	CYP21A2			LRG1			GPRIN1
	PPP3CA			CLU			GPT2
	HDAC1			SERPINA3			GRAMD4
	VAV1			CCR4			GRB10
	CDKN3			CR2			GREB1
	SUMO1			CRABP2			GREM1
	KLRD1			CSF1R			GREM2
	LINC02656			CTNNB1			GRIA1
	KLF12			CYBB			GRIK1-AS2
	FCN3			DECR1			GRIK3
	F5			ATN1			GRINA
	EGR1			S1PR1			GRK1
	TGIF1			LPAR1			GRK5
	MAPKAPK2			EDNRA			GRN
	PTHLH			EGF			GRN
	LPA			F3			GRTP1
	ERBB3			F9			GS1-24F4.2
	PLA2G10			MMRN1			GSDMB
	MIR199A1			FOXC1			GSN
	SAMHD1			FLNB			GSTA3
	MET			SEC14L2			GSX1
	AIM2			FPR2			GTF2A1L
	PHTF1			BBC3			GTF3C3
	PLG			GLB1			GTPBP3
	MAP2K4			IGHV3OR16-7			GTSE1
	ANPEP			IGHV3-52			GUCA1C
	HSPG2			TRBV16			GUCY1B3
	TERT			TRBV7-9			GUSBP1
	HLA-DRB4			TRBC1			GVINP1
	AHSG			GPT			GYG2
	TIE1			GRN			GYG2
	ETS2			RMC1			GYG2
	PF4			IL19			GYPA
	CAMP			ANXA1			GYPA
	KIR2DL2			ACACA			GYPB
	CHST11			HLA-DRB3			H2BFXP
	PTPN12			HOXD9			HADH
	CFTR			APC			HAPLN4
	ANGPTL4			HTR2A			HAR1A
	SDC3			ARMH1			HAS3
	IREB2			IFNB1			HAUS2
	IL18RAP			IGFBP5			HAUS3
	IL1F10			LCE3B			HAUS6
	TRAF2			LCE3C			HAUS6
	IL17B			IKBKB			HBA2
	RIPK2			IL5			HBA2
	SLCO1B1			CXCR2			HBA2
	APOB			IL10RA			HBA2
	MMP11			ITGA1			HBA2
	MIR30A			KIR2DL2			HBA2
	RSBN1			KLRC1			HBB
	SLAMF7			SUMO4			HBB
	VEGFC			LOC390714			HBB
	CHRM3			LBP			HBD
	LILRB1			LOX			HBEGF
	GP1BB			MIR10A			HBG2
	BMP5			MIR145			HBG2
	MAP3K7			CD46			HBG2
	PPIA			MIP			HBP1
	ADAM15			MMP19			HBP1
	GHSR			PAEP			HBS1L
	MAP3K1			ANGPTL4			HCFC2
	USH2A			PECAM1			HCFC2
	MIR145			PGF			HCG22
	KRT5			PRKCA			HCK
	FCGRT			IL26			HDGFRP3
	GUSB			PSMD7			HDGFRP3
	ITLN1			MIR451A			HEATR1
	SALL3			CCND1			HECTD1
	IFNL1			REG1A			HECTD1
	CCL7			REN			HELLS
	CXCR6			S100A1			HELQ
	CLEC3B			S100B			HEPN1
	PFKM			CCL3L1			HERC1
	LERFS			CXCL5			HEY2
	DUSP22			SELL			HFM1
	CD34			SELP			HHLA2
	CYBC1			MAP2K4			HIF1AN
	ENTPD1			SFRP1			HIPK2
	BCL6			SHBG			HIST1H1B
	KIR2DL1			SLC22A5			HIST1H1E
	KRT18			FSCN1			HIST1H1T
	ICAM2			SOX5			HIST1H2AE
	CXCL11			TAP1			HIST1H2BC
	HNRNPC			TBX5			HIST1H2BC
	MAP2K6			TPMT			HIST1H2BJ
	COL5A1			C5AR1			HIST1H2BN
	MSN			TXN			HIST1H3B
	SHMT1			VWF			HIST1H3C
	XRCC1			STEAP4			HIST1H3E
	YWHAH			EHMT1			HIST1H3F
	LAG3			CD276			HIST1H3G
	RAC1			IL1F10			HIST2H2AA4
	GHR			USO1			HIVEP2
	CDKN2A			TP63			HLA-DOA
	ENO2			CD1C			HLF
	F13A1			ARHGEF2			HMG20B
	HDAC4			TIMD4			HMGA2
	BMP4			MSC			HMGB1
	GPX3			CD27			HMGCLL1
	PLCL2			ADAM10			HMHB1
	TLR6			DDX39A			HMX1
	CEBPB			SPRY2			HNRNPA3P1
	FPR2			SIK1B			HNRNPC
	LGALS1			KLF2			HNRNPD
	CYP1A1			NOD1			HNRNPD
	IL36A			PDPN			HNRNPD
	A2M			TRAF3IP2			HNRNPH1
	ANXA3			HPSE			HNRNPH1
	POU3F1			LILRA3			HNRNPUL2-BSCL2
	FAM107A			ADRM1			HOOK3
	TAC3			ADAMTS5			HOXB5
	ADM			CD160			HPDL
	SPARC			SLC7A9			HPSE
	IRAK3			POLG2			HPSE
	TGM2			PRRT2			HRASLS2
	SLAMF6			ACOT7			HRH3
	MTNR1B			CTHRC1			HS3ST3A1
	CCL8			H4-16			HS3ST3B1
	CNR2			CCR1			HS6ST1
	CYP17A1			OSCAR			HSD17B12
	ITGA5			SIK1			HSD17B4
	TXNDC5			CD55			HSP90AA1
	SUOX			DBP			HSP90AB1
	CYP2D6			GADD45A			HSP90B1
	RNASE3			DNMT3B			HSP90B1
	TGFB3			DPEP1			HSPA14
	SHBG			E2F2			HSPA4
	PADI6			TYMP			HSPD1
	TYRO3			ELAVL2			HSPH1
	TSPO			PRSS55			HSPH1
	WNT1			EPHB1			HSPH1
	PDE2A			ERBB2			HTATSF1
	PRKCB			ERG			HTR1D
	ZNF774			EZH2			ICAM5
	CD1A			FCGR1B			ICOSLG
	MPIG6B			FCN1			IDH1-AS1
	ELAVL1			FHL1			IDI1
	TPO			FLG			IFI16
	RIGI			ACSBG1			IFNGR1
	SULT1A3			FLT3LG			IFRD1
	FOXO1			CLEC16A			IFRD1
	FADS1			DICER1			IFRD1
	QDPR			SMUG1			IGF1
	ALPL			NUP62			IGF1
	MIR124-1			SH3BP4			IGF2BP2-AS1
	CALCRL			ALOX15			IGFL2
	TXN			FRZB			IGFN1
	LEPR			AOC1			IGH
	FCN1			COPD			IGHG1
	TNFRSF10B			MSTN			IGLL5
	VTCN1			GDNF			IGSF22
	TGFA			SGSM3			IGSF8
	CASP7			GLS			IKZF1
	FLNB			PYCARD			IKZF4
	KIR3DL1			CXCL1			IL10RA
	PGF			GTF2H1			IL17F
	CYP21A1P			GTF2I			IL17RA
	ALPP			GUSB			IL1F10
	NCF2			GZMA			IL1RAP
	IAPP			HFE			IL23R
	LPAR1			HLA-DRB5			IL2RA
	KLRC1			HMOX1			IL6R
	ARHGEF3			HOXC6			IL6ST
	RFC1			HSP90AA1			IL6ST
	IL1RAP			APOB			IL6ST
	SNRNP70			IDDM8			IL6ST
	DEFB4A			ACTBL2			INF2
	AXL			H3P44			INO80D
	S1PR1			IGF2			INO80D
	CYCS			IL1R1			INPP4B
	HARS1			CXCR1			INSR
	SLC17A1			AQP1			INTS4P1
	REN			TNFRSF9			INTS6
	IL17RC			IRF1			INTS6
	IRX1			IRS1			INVS
	FMOD			ITGA4			IPO7
	C1QA			ABCC6			IPO9
	TAB2			ITGAL			IQCA1
	GATA4			ITGB2			IQCJ-SCHIP1
	FAP			KIR2DL1			IQCJ-SCHIP1-AS1
	WNT5A			KLRC2			IQGAP1
	HTR3A			KLRD1			IRAK3
	DNMT1			NPSR1			IRAK3
	BRAF			LRP5			IRGQ
	MC4R			LTB			IRX2
	PHRF1			ARNTL			ISYNA1
	RPS12P4			MIR140			ITCH
	SPHK1			MIR143			ITCH
	ENPP2			MIR20A			ITCH
	GAS6			MIR23B			ITGA1
	RNASEH2A			MIR27A			ITGA11
	CCL3L1			MIR17HG			ITGA8
	LPL			SMAD3			ITGA9
	SEMA3C			MAP3K5			ITGA9
	HLA-DRB9			FOXO4			ITGB1BP2
	SOD3			MPG			ITGB2
	CCL15			MPP1			ITGB2
	TREH			POTEKP			ITLN1
	EZH2			MIR323A			ITPKB-IT1
	MMP16			MIR338			ITPR2
	TCN1			MSRA			ITPRIPL2
	RNASEH2C			MTR			ITPRIPL2
	CHRNA7			MTRR			ITPRIPL2
	CNR1			MUC1			IWS1
	DEFA1			MYC			JADE2
	MIR214			GADD45B			JAK1
	TIRAP			NCAM1			JAK1
	EFEMP1			NFKBIA			JARID2-AS1
	QPCT			DDR2			JMJD1C
	APLN			OGG1			JMY
	NRP1			OLR1			KANK4
	CD200R1			P4HB			KANSL3
	PFKFB3			PCSK6			KAT6A
	BMS1P20			PAK3			KATNAL2
	SERPINF1			DCTN4			KATNBL1
	MAP2K3			GP6			KBTBD2
	BAG6			TLR8			KCNA10
	YY1			PDE3A			KCNAB1
	KLRB1			NCKIPSD			KCNAB2
	HSP90AB1			SIRT6			KCNC1
	TIA1			PADI3			KCND3
	TNFSF18			SERPINF1			KCNE4
	MAP2K7			PF4			KCNG4
	SHH			PFKFB3			KCNH2
	STAT5A			PIK3R2			KCNH7
	RTKN2			SLCO1C1			KCNIP2
	DNASE2			ACP5			KCNJ16
	PAX5			PPIA			KCNJ2
	MIR141			ASPN			KCNJ5
	ALDH2			SLC52A1			KCNK1
	ITGB3			ADI1			KCNK3
	MAPK3			MEG3			KCNK3
	SLAMF1			H4C15			KCNS2
	MIR222			PRKCB			KCTD7
	SYNGR1			PROC			KDM6A
	PSENEN			HTRA1			KDM6A
	CYP27B1			PSMD12			KDM7A
	SCGB1A1			PTCH1			KHK
	ICA1			PTHLH			KIAA0895
	NOTCH1			SEMA6A			KIAA0930
	SEMA4D			SIGIRR			KIAA1109
	FNDC1			HRH4			KIAA1462
	AGTR1			RHO			KIAA1551
	IL31			BCR			KIAA1586
	MIR338			RPS6KA3			KIAA1654
	CCL1			BGLAP			KIAA2022
	NCF4			CCL13			KIAA2026
	ATF2			CCL18			KIF1A
	MIR27A			CXCL11			KIF21A
	ERBB2			SDC1			KIF21A
	MAPK9			IFIH1			KIF21B
	CISH			POTEM			KIF3A
	MMP20			ST6GAL1			KIF5B
	IL12RB2			BMP2			KIR2DS4
	MIR99B			RAPH1			KISS1
	AHR			SLC22A1			KLB
	PERP			SLPI			KLB
	BCL2L11			SST			KLC3
	WARS1			STAT5B			KLF12
	LCN2			SULT2A1			KLF16
	FOXJ1			ABCC8			KLF6
	RNGTT			TACR1			KLF6
	IL36G			TRA			KLF6
	UGDH			TFF3			KLF9
	C1S			TIE1			KLF9
	PFKL			TIMP2			KLF9
	CD101			TIMP3			KLHDC8B
	TAX1BP1			ACTG1			KLHL18
	TRHDE			TPI1			KLHL22
	FCRL4			CRISP2			KLHL24
	PHACTR3			ACTG2			KLHL24
	C5-OT1			MUC5B			KLHL5
	MIR204			TNFSF4			KLHL9
	ELP1			TXNRD1			KLK10
	SST			VIL1			KLK9
	PSORS1C3			VTN			KMT2A
	ARAP1			YY1			KMT2C
	PCNA			VTCN1			KMT2C
	CGAS			SCD5			KMT2E
	FLT4			PDCD1LG2			KMT2E
	BAK1			SLC7A5			KNL1
	ALPK1			ADAMTS12			KRAS
	TAB1			TLR10			KRIT1
	DDR1			CAMP			KRR1
	ZPBP2			H4C9			KRR1
	IL2RG			H4C1			KRR1
	MAP3K2			H4C4			KRR1
	CASP9			H4C6			KRT32
	CFP			H4C12			KRT6A
	GAPDH			H4C11			KRT78
	TIMELESS			H4C3			KRTAP4-9
	PTK2B			H4C8			KSR2
	CFB			H4C2			KY
	PLA2G1B			H4C5			LACE1
	TRD			H4C13			LACTB
	BCR			H4C14			LAGE3
	TXNRD1			PRAM1			LALBA
	MLKL			SPZ1			LAMA3
	MIR212			FCRLA			LAMB3
	MAPK13			ORAI1			LARP1B
	MIR146B			PIK3R3			LARP4
	EPAS1			ABCC11			LARP4
	EZR			BECN1			LARP4
	RPL7			FADD			LARP7
	SLC22A7			CD84			LARS
	MIR129-1			HDAC3			LAT
	NEDD9			CCK			LCA5
	NFKBIB			APLN			LCE1B
	KLRC2			PER2			LCNL1
	SDC1			CCRL2			LDHD
	NGFR			FCGR2C			LDLR
	LAIR1			LPAR2			LEP
	MIR210			XPR1			LEPROT
	HNF4A			CD6			LEPROT
	COL3A1			ASIC3			LETM2
	IL1R2			CD163			LETM2
	INPP5B			KL			LGALS12
	CLEC12A			FHL5			LGMN
	SEMA3A			ENTPD1			LHFPL3-AS1
	GYPC			BMS1			LILRA2
	ABCC2			CDC42			LILRA2
	PDGFRA			SCO2			LILRA2
	CEACAM8			MIR760			LILRA3
	TCF7L2			SH2B3			LIMA1
	TRA			LINC01672			LIMD2
	AFP			RPL17-C18orf32			LINC00029
	DNMT3B			LINC-ROR			LINC00092
	MST1			ADAM8			LINC00113
	OS9			CDK2			LINC00167
	AOX1			CALCRL			LINC00184
	PABIR2			PRG4			LINC00266-1
	KL			SPRY1			LINC00299
	LTB4R			RAMP2			LINC00421
	UCN			CCL26			LINC00475
	PDCD5			WARS2			LINC00514
	WDR26			LINC02210-CRHR1			LINC00521
	CPEB4			SEMA4D			LINC00567
	GDF15			CEBPD			LINC00616
	PROCR			KAT5			LINC00638
	TLR10			IVNS1ABP			LINC00689
	PLA2G5			EBP			LINC00692
	LALBA			CTSC			LINC00837
	SPRY2			CFTR			LINC00881
	TNC			CCR9			LINC00944
	CMKLR1			CHAT			LINC01016
	MITF			PSIP1			LINC01095
	E2F2			IRAK3			LINC01105
	CYP2E1			KLF12			LINC01142
	IRF7			SAAL1			LINC01226
	RAB27A			TIRAP			LINC01243
	GGT6			MIR155HG			LINC01254
	SMTNL2			CHUK			LINC01271
	MALT1			C1QTNF3			LINC01272
	PRKDC			C1QTNF6			LINC01278
	XIST			TADA1			LINC01346
	HLA-DPA1			LTB4R			LINC01410
	SIRT4			CNR1			LINC01410
	CYB5A			PPARGC1B			LINC01425
	CD3G			COX8A			LINC01482
	BAD			CPB1			LINC01490
	CLEC7A			CR1			LINC01500
	IGES			ATF2			LINC01512
	DCAF5			CREBBP			LINC01535
	ITGA1			CRHR1			LINC01578
	GIN1			CSF3			LINC01579
	LGALS8			CSK			LINC01580
	SERPINF2			CST3			LINC01620
	CD22			ADRA1A			LINGO1-AS2
	KIR2DS1			CTSB			LIPA
	RPLP1			ADRA2B			LIPE
	OPTN			BTLA			LIX1L
	CHIT1			CYP2D6			LKAAEAR1
	PLCL1			CYP3A5			LLGL1
	SMIM21			CYP17A1			LMAN1
	EPHB1			CYP19A1			LMBRD1
	SOCS6			CYP26A1			LMBRD2
	OLR1			DNAJB1P1			LMO2
	ADSL			NLRP6			LMTK3
	ITGA2			DHCR7			LOC100049716
	RAMP2			AFP			LOC100126784
	PCSK9			DNASE1			LOC100128175
	RAC2			DNTT			LOC100128185
	IFNAR1			DR1			LOC100129198
	HSD11B2			DRD2			LOC100129516
	FTL			JAG1			LOC100129518
	MIR451A			TSC22D3			LOC100129620
	FLI1			DUSP1			LOC100130502
	JDP2			EDN1			LOC100131303
	HSPA1A			EFNB1			LOC100131581
	LGALS3BP			EIF4EBP1			LOC100133089
	FADS2			ELAVL1			LOC100133131
	BMX			ELF3			LOC100190986
	CCL23			ELK3			LOC100287877
	HBEGF			EPAS1			LOC100288123
	PDLIM4			FBL			LOC100288152
	CHD7			ETS2			LOC100289094
	CLEC4A			F2R			LOC100294362
	FABP4			ALDH1A1			LOC100419741
	NCF1			PTK2B			LOC100505530
	APP			FCER2			LOC100506271
	MAP3K5			FCN2			LOC100506286
	VTN			FGB			LOC100506319
	C1QC			FGF1			LOC100506331
	C1QB			FGF13			LOC100506351
	TPR			CASC3			LOC100506411
	RPLP0			COG2			LOC100507006
	FCRL6			FOXO1			LOC100507053
	CD46			KDM6B			LOC100507073
	FAAH			FLT4			LOC100507277
	CTNNB1			BRD4			LOC100507389
	RNF182			ALPP			LOC100507431
	GABARAPL3			TMEM158			LOC100507537
	CD52			ASPM			LOC100507616
	PDE3A			GAPDH			LOC100507855
	SLCO1C1			ATRNL1			LOC100653149
	MTNR1A			GAS6			LOC100996325
	HLA-DRB3			HSPB8			LOC100996412
	PTK2			GH1			LOC100996506
	MAP2K1			CBLIF			LOC100996506
	NFAT5			LAMP3			LOC100996634
	VPREB1			HPLH1			LOC100996681
	LST1			PDLIM3			LOC101060386
	FKBP5			ABO			LOC101060386
	KNG1			CCR10			LOC101060424
	RNY1			GPR15			LOC101060604
	CDSN			VSTM1			LOC101927043
	HDAC2			DLL1			LOC101927058
	MYB			TRAV29DV5			LOC101927131
	EPRS1			GPR42			LOC101927206
	TCN2			TRAJ60			LOC101927314
	ITGB7			TRAC			LOC101927417
	S100A1			GPX1			LOC101927592
	HLA-DOB			ANPEP			LOC101927610
	SFRP1			SETD2			LOC101927641
	SEC61A1			GRP			LOC101927702
	IL13RA2			GSK3B			LOC101927705
	TPSAB1			MSH6			LOC101927709
	CDH13			SENP1			LOC101927814
	KCNIP4			A1CF			LOC101927820
	HRAS			TBX21			LOC101927843
	SFTPB			SLC40A1			LOC101927933
	IER3			HDAC1			LOC101928245
	ACTR2			HDGF			LOC101928288
	NRM			ADGRE2			LOC101928335
	SIRT6			HGF			LOC101928495
	AARS1			ANXA6			LOC101928615
	CASTOR1			HIP1			LOC101928615
	CNTF			NR4A1			LOC101928634
	LRP1			HRAS			LOC101928718
	SFTPC			HSD11B2			LOC101928767
	TANK			HSPA8			LOC101928787
	TNNT2			BIRC5			LOC101928817
	CTHRC1			DNAJB1			LOC101928850
	PTPRT			ICA1			LOC101928921
	ABCA1			ID1			LOC101929002
	TACR2			IFNGR1			LOC101929027
	MSMB			IGFBP1			LOC101929134
	F2R			IGHA1			LOC101929141
	LSP1			APP			LOC101929162
	NOTCH2			APRT			LOC101929248
	C1R			KLK3			LOC101929368
	CD160			IL1RAP			LOC101929497
	IHH			IL5RA			LOC101929517
	SLPI			IL9R			LOC101929570
	VSIG4			IL10RB			LOC101929583
	TYROBP			IL11			LOC101929597
	RDX			IDO1			LOC101929648
	TYMP			INHBA			LOC101929819
	GMCL2			INSR			LOC101930114
	ADAMTSL1			INSRR			LOC101930168
	CCL27			AQP9			LOC101930349
	ADIPOR1			ITGA2			LOC101930373
	TNFRSF10C			ITGAE			LOC101930404
	MIR15A			ITGAX			LOC101930416
	CRYAA			AREG			LOC101930421
	LILRA3			KCNMA1			LOC101930655
	PSMG2			MALAT1			LOC102606465
	GLI3			KIR2DL3			LOC102724487
	POU2F1			KIR2DS5			LOC102725271
	KRT18P39			KLK1			LOC102725426
	PGK1			KNG1			LOC105370613
	TNFSF8			ARG1			LOC105372069
	F8			KPNA1			LOC105373876
	MIR346			CCL4L1			LOC105374895
	RASGRP4			LDLR			LOC105375273
	POLR1C			LGALS2			LOC105376081
	MIR18A			LGALS3BP			LOC145783
	ZNRD2			LGALS8			LOC146513
	LINC00426			LIG4			LOC152274
	LINC02384			LRPAP1			LOC152286
	CXCR2P1			SH2D1A			LOC283045
	RPS6KA3			MIR132			LOC283112
	PTGER2			MIR152			LOC284080
	VEGFD			MIR17			LOC284561
	IL36B			MIR192			LOC284600
	CYLD			MIR210			LOC285181
	HSPA1L			MIR214			LOC285692
	SMO			MIR222			LOC286059
	WEE1			MIR29A			LOC286177
	GAL			MIR30A			LOC339622
	BAX			MIR98			LOC340107
	KCNJ11			SMAD7			LOC388456
	TRG			MCAM			LOC389765
	PTH1R			MET			LOC389831
	SOX9			MFAP1			LOC389906
	SIL1			MFAP4			LOC399900
	NRP2			MKI67			LOC400622
	SEMA3F			ASIP			LOC401052
	RAP1A			MOG			LOC440602
	SPI1			MRC1			LOC441155
	ATP1A1			MRE11			LOC441155
	C1QBP			ZFAS1			LOC441666
	MED1			MIR346			LOC55338
	FLNA			ASPA			LOC554206
	SNRPD3			MST1			LOC642533
	PROC			COX1			LOC643711
	TMPO			MUTYH			LOC646522
	HLA-S			MYO9B			LOC646903
	MIR142			ATHS			LOC653581
	LOC111365141			ATM			LOC728040
	XCL1			NGF			LOC728095
	AQP1			NHS			LOC729307
	FGF23			NME1			LPP
	THY1			NOS1			LRCH2
	LY6G6E			NOTCH3			LRIG1
	CYBA			NPPA			LRP1
	LTB4R2			NT5E			LRP1
	MFGE8			ODC1			LRRC1
	PLAA			OXA1L			LRRC25
	BBC3			G0S2			LRRC58
	TG			NOX4			LRRFIP1
	OGG1			PAK1			LRRFIP2
	CUL1			PAM			LRRTM4
	PRRT1			PAX5			LSAMP
	MIR192			ASCC1			LTN1
	GSDMB			ADIPOR1			LTV1
	C6orf47			PCNA			LUC7L3
	GRP			PLEKHO1			LUC7L3
	HTRA2			PDC			LYST
	AQP5			TNFRSF12A			LYST
	SSNA1			TRPV2			LZTS1
	SIRT3			PDE4A			MAB21L2
	CHGA			PDE7A			MACC1
	MSRA			PDGFRA			MACROD2
	ABCC11			ENPP2			MAGEA10-MAGEA5
	MPG			ADA2			MAGEB18
	TIMD4			PGR			MAGEB3
	LINC00638			PITX2			MAGEC3
	TTN			PLA2G4A			MAGI1
	MIR23A			TREM2			MAL2
	GRM5			POU2AF1			MALAT1
	DDX6			ARL15			MALAT1
	PTPRM			AHI1			MALAT1
	CEP57			ATG16L1			MALAT1
	STAG1			NAT10			MAMDC2-AS1
	CDK5RAP2			PRELP			MAMDC4
	GRHL2			CHD7			MAN2B1
	PTTG1			WDR11			MAN2B2
	TPD52			MAP2K1			MANEAL
	MTF1			CCL28			MAP1B
	RABEP1			SLC12A9			MAP1S
	ABHD6			CEMIP			MAP2K4
	PPM1L			AICDA			MAP3K9
	YPEL5			MIR410			MAP4
	CLYBL			KIDINS220			MAP4K5
	FADS3			MIB1			MAP4K5
	FAM124A			PTN			MAP4K5
	PPIL4			CIP2A			MAP9
	RPP14			PHRF1			MAPK1IP1L
	TXNDC11			BAK1			MAPK6
	VPS37C			RAC2			MAPK8IP1
	CLNK			MOK			MAPK8IP2
	DDA1			RAF1			MAPT-AS1
	ACOXL			BCHE			MAPT-AS1
	AHNAK2			PLAAT4			MARC1
	ANO8			RB1			MAST4
	ARL14			UBL5			MAZ
	FLACC1			RBP2			MB21D1
	GUCY1B2			RDX			MBD3
	ZNF438			RNASE2			MBD6
	TMEM187			BCL6			MBNL1
	DRAIC			RNF2			MBNL1
	LOC100506023			IGAN1			MBNL1
	LOC100506403			RORC			MBNL1
	RPL17P22			RPL17			MBNL2
	FOSL1			SAA3P			MBNL2
	FNIP1			SAT1			MBNL2
	SPN			CCL4			MBTD1
	SDHB			CCL17			MBTD1
	IL9R			CCL19			MCF2L-AS1
	MIR361			CCL22			MCFD2
	CTSD			CCL25			MCL1
	PIN1			SDC2			MCM10
	RB1			TINAGL1			MCM8-AS1
	FOLR1			SEMA4A			MCMDC2
	NKIRAS1			CLEC7A			MCPH1
	MIR410			AGXT2			MCTP1
	GCG			SLC2A3			MDGA1
	MIR9-1			SLC6A2			MDM2
	FTO			SUMO3			MDM2
	EBI3			SUMO2			MDM2
	GAST			SNCA			ME2
	VCP			SOD1			ME2
	PRELP			SOD3			MED13L
	HSD11B1			SPARC			MED13L
	IGFBP5			SSRP1			MED13L
	ABHD16A			SSTR4			MEF2A
	APOC3			STAT5A			MEF2A
	FNDC5			STAT6			MEG9
	PREP			BRS3			MELTF
	FURIN			CNTN2			MESP1
	HMGB2			TBCA			MET
	MIR122			GCFC2			METTL10
	CYBB			TG			METTL14
	CASR			TGFA			METTL15
	NPHS1			TGM2			MFAP3L
	IFI44L			THBD			MFNG
	MYDGF			THOP1			MFSD7
	C1orf141			THY1			MGAT4EP
	LOX			TIA1			MGC12916
	MDK			TLR1			MGC20647
	PPAT			TTR			MGC32805
	GP2			POTEF			MGC57346
	CD1C			TNFRSF4			MGEA5
	PLA2G7			TYROBP			MIB1
	EPHA2			UQCRFS1			MIER1
	G3BP1			VPREB1			MINA
	XK			WARS1			MIOX
	DNAH8			WNT3			MIPEPP3
	IFN1@			WNT10B			MIR100HG
	TBX5			YWHAZ			MIR10A
	CYP11B2			CA1			MIR1178
	AREG			IL1R2			MIR146A
	DHX9			IRX1			MIR15A
	CNMD			ADIPOR2			MIR17HG
	RPS6KA4			RHBDF2			MIR186
	RPS6KA5			ASRGL1			MIR2682
	PIBF1			TAM			MIR34A
	FBXL19			CAPG			MIR3610
	DSPP			FCRL4			MIR3620
	BRD4			JAM3			MIR3652
	RAF1			LOH19CR1			MIR4435-2HG
	PLA2G3			CASP5			MIR452
	NCAM1			ROPN1L			MIR5188
	DHCR7			CASP7			MIR612
	NLRP6			NLRC5			MIR612
	MIR125B1			MINDY4			MIR6716
	RBM5			CUL1			MIR6883
	SP1			IL17RC			MIRLET7BHG
	P2RX3			SEMA7A			MIS18BP1
	MIR29A			UBASH3B			MKX
	PMEL			CAV1			MKX
	GABPA			SERPINH1			MLLT10
	MIR671			TNFSF12			MME
	PDPN			TNFRSF10B			MMP11
	CCR9			IL18RAP			MMP12
	NTF3			NRP1			MMP25
	FCRLA			CCN6			MMP28
	TAT			SPHK1			MOB3B
	HSP90AA1			MBD4			MOBP
	ADAMTS13			MBD2			MOG
	ORM1			PGLYRP1			MON2
	MIR98			PSTPIP1			MORC1
	CCL16			CD1D			MORF4L2
	CD24			PDCD5			MORF4L2
	FOXM1			INTS4			MOXD1
	CLEC4E			CD8A			MPEG1
	STATH			DNER			MPHOSPH10
	CRYGD			KLF4			MPHOSPH9
	XCR1			CD22			MPP1
	C9orf72			TNFRSF8			MPP2
	ID1			ADAMTS3			MPZL3
	EFNB1			TBPL1			MRAP2
	EPHB4			CCL4L2			MRE11A
	SPHK2			CD48			MRO
	RPS19			IKBKE			MRPL20
	PTN			SDC3			MRPL41
	CDK1			FAM53B			MRPS18C
	HEXB			CD70			MS4A14
	IL17C			HDAC9			MS4A4A
	SLC35D1			ADGRE5			MS4A4A
	KCNQ1			PIEZO1			MS4A4A
	IFI27			KEAP1			MS4A5
	MST1R			SPATA2			MSMB
	EPHA1			CDKN2B-AS1			MTAP
	XRCC6			TEC			MTMR7
	PDCD1LG2			MIR708			MTSS1L
	HSPA1B			MIR887			MUC20
	PIK3R2			C20orf181			MUC20
	GNB3			HDAC6			MUC3B
	SOCS2			HDAC5			MXD1
	APOA4			BCL2L11			MYH14
	FGF21			TRAP			MYH6
	TMPRSS6			MIR1246			MYH7
	CCND1			MIR1908			MYL4
	SMPD1			TMED7-TICAM2			MYO16
	PNOC			MIR762			MYO16
	SERPINB2			AAA1			MYO1F
	GPBAR1			PARP2			MYO3A
	CDH6			DNAJB6			MYO6
	NQO1			SLC17A4			MYOZ3
	CBL			GAPLINC			MZT1
	NCR3			LOC100505909			N4BP2L1
	SENP1			LOC100506023			NAA15
	CA3			CNNM3-DT			NAA15
	HPX			OCLN			NAA15
	MIR26B			CASP12			NAA16
	LTA4H			H3P43			NAALAD2
	FECH			P2RX5-TAX1BP3			NAGPA
	PON2			DNM1L			NAMPT
	PRKCA			MIR4701			NANOS1
	PLA2G6			MIR4764			NAP1L4
	CDKAL1			PSC			NASP
	TRPS1			PTPRU			NAT8L
	MFAP4			MIR5571			NAT8L
	PRLR			MIR5100			NATD1
	TNNI3			G3BP1			NAV2
	CNDP2			CHST4			NBAS
	BSN			CDK4			NBAT1
	PLCG2			CDK7			NBN
	LCAT			GDF11			NBN
	TIMMDC1			RASGRP2			NCKAP1L
	KIR2DS4			SLC17A2			NCKAP1L
	CYP7B1			MIR6089			NCLN
	CSNK2B			MIR6716			NCLN
	LY6G5C			MIR6785			NCOA7
	ITGA9			CDK2AP2			NCOR2
	SDC4			IRX5			NDOR1
	HSPE1			THRIL			NDST4
	IRS1			CDKN1B			NDUFA10
	POU2AF1			FSTL3			NDUFAF5
	SCARB1			LOC102724334			NEDD1
	MC3R			LOC102725035			NEDD4L
	SERPINA6			LILRB2			NEK1
	IRGM			DNAJA2			NEK11
	NR1H2			ADAR			NEK3
	ADGRG1			CDKN2C			NEK4
	RNASE2			CRISP3			NEK6
	PLD1			CDKN3			NES
	CTSC			CDR1-AS			NETO2
	GAB2			CPQ			NEXN
	CTF1			SPAG11B			NF1
	ITGB5			YAP1			NF1P9
	TNFRSF10D			PRMT5			NF2
	DICER1			CFDP1			NFAM1
	ASIC1			TMEM147			NFAT5
	HABP2			MERTK			NFAT5
	XRCC5			CLEC10A			NFE2L2
	HOXD9			FST			NFIA
	MKNK1			CREB3			NFIB
	EXOSC10			SEMA6B			NFIB
	SFTPA1			CEBPB			NFIX
	PSMA6			SEMA3C			NFKBIZ
	PER2			MYBBP1A			NFKBIZ
	CAPN2			CIB1			NFRKB
	REL-DT			ZNRD2			NGLY1
	RPL21P33			UPK3B			NHSL2
	TP63			CERNA3			NINJ1
	XRCC4			BATF			NIPAL3
	HEXD			CECR			NIPBL
	MIR590			ARPC1A			NIPBL
	PRKN			IFI44			NIPBL
	PRKAA1			NPC2			NKTR
	ADAMTS9			LOC106007493			NKTR
	SEMA4A			TRIM3			NKTR
	HLA-DRB6			CENPE			NKTR
	HLA-DQB1-AS1			POSTN			NLRC4
	SETD2			DCTN6			NLRP10
	AMBP			YME1L1			NMNAT2
	PSME3			MAP3K2			NNAT
	BLTP3A			MASP2			NOCT
	HSP90B1			LOC107987462			NOLC1
	KIR3DS1			CYSLTR1			NOVA2
	KIR2DS3			NEU3			NOX4
	AMH			CEACAM8			NOX4
	PROK2			LYVE1			NPAS3
	FUT1			JTB			NPHS2
	AGT			SUB1			NPIPA5
	EGR2			TMED2			NPL
	ILF3			IFI44L			NPVF
	CD6			RAB40B			NR1D1
	DEFB1			ERVK-32			NR1D2
	GSK3B			IL24			NR1D2
	PLEK			LILRA1			NR1H4
	HSPB1			LILRB3			NR1I3
	HNRNPDL			LILRA2			NR6A1
	ACKR1			PIM2			NR6A1
	CD9			C5-OT1			NRG1
	ANGPTL2			TPPP			NRK
	ABCG5			DNAJB4			NRROS
	MANF			RCAN3			NRXN1
	MRPL28			CHGA			NRXN1
	VIPR2			IL1RAPL1			NSMAF
	CCN4			KAT7			NSUN6
	EIF2AK3			ADAMTS7			NT5C2
	SNRPN			TREH			NTNG1
	MX1			WIF1			NTRK3
	MIR106A			CHEK2			NUCKS1
	ITPR3			CHN2			NUCKS1
	LAT			CHP1			NUDCD1
	CYP3A5			TREX1			NUDT4
	ACD			B4GALT7			NUFIP2
	PADI3			CHRM3			NUFIP2
	MIR155HG			CDCA5			NUP210
	KRAS			SLC46A1			NUP50
	RUNX3			VSIG4			NUP54
	TFF2			GLCCI1			NUP58
	OXA1L			CHRNA7			NUTM2B-AS1
	F2RL2			DBA2			NXPE1
	NLRC5			UCN3			NXPE3
	CXCL6			CIRBP			NYNRIN
	PGLYRP1			H3P8			OBP2A
	PPARGC1B			H3P23			OCIAD1
	ING4			H3P19			ODF1
	SEMA7A			H3P40			ODF2L
	SIGIRR			ADCYAP1R1			ODF3
	SLC25A28			PRAP1			ODF3B
	DSG1			TPP1			OGFOD3
	LZTR1			CYP2R1			OLIG2
	TOP3B			CLTA			OMD
	CCDC116			TPH2			OMD
	THAP7			CMKLR1			OR10D1P
	RIMBP3C			GGT6			OR12D2
	CRHR1			PLK3			OR13C4
	PTGER3			CNN2			OR13C4
	BIRC3			COL1A1			OR2F2
	MIR23B			OSCP1			OR2J2
	LDLR			COL1A2			OR51E1
	AGFG1			COL4A5			OR52A1
	MIR650			COL9A2			OR52K3P
	IGLV@			COL12A1			OR8G2
	KEAP1			KLF6			OSBPL6
	PTGER1			ADAD1			OSBPL6
	MAP3K3			ZFP42			OSBPL8
	ITCH			CD109			OTOGL
	SH2D2A			CPA1			OTOP2
	FGFR4			CPB2			OTUD4
	LRP2			CLDN7			OTUD4
	MAPKAP1			CPOX			OTUD4
	CFHR2			CRABP1			OTUD6B-AS1
	BRCA2			CRHR2			OTUD7A
	TPI1			CRKL			OTUD7B
	SOX5			ADORA3			OVCA2
	MCAM			MUC17			OVOL1
	HDAC9			NRSN1			OVOL3
	NKX2-3			SIRPA			P2RX6
	IGFBP2			CSE1L			PACS1
	HLA-DQB3			PIWIL4			PACS2
	MTCO3P1			CSF2RA			PACSIN1
	CHD4			CSF3R			PAGE1
	SLC2A10			OR2AG1			PAK3
	CAPZB			CSNK1E			PALLD
	PRODH			PWAR1			PALLD
	HEXA			B3GNTL1			PALM2-AKAP2
	ETFA			PTPRVP			PALMD
	HPSE			CTH			PAN3-AS1
	COPS5			CTRB1			PANK3
	QKI			COMMD1			PANX3
	MDGA2			GPBAR1			PAPOLA
	ERV3-1			RMDN2			PAPPA
	MIR449A			CTSS			PAPPA
	IKZF1			CUX1			PAPPA
	THBS2			CYB5A			PAQR3
	ZMIZ1			CREBRF			PARK2
	MUTYH			CYBA			PARP3
	PIAS3			CYLD			PARVG
	SPINK5			CYP1A1			PARVG
	RBP3			AMOT			PATJ
	DOCK8			ADRB3			PATJ
	NRXN1			CYP2B6			PAX8
	VCL			CYP2C19			PAXBP1
	SLC29A1			CYP2E1			PCA3
	SLC2A3			CYP3A4			PCBP2
	GRB2			DCC			PCDH11Y
	SNRPD1			DCK			PCDH17
	CLEC5A			IFNLR1			PCDH9
	PPIL2			KANK4			PCDHA2
	MIR497			DEFA1			PCDHB1
	IL11RA			DEFA3			PCDHB11
	SIGLEC9			IDO2			PCDHB6
	RPL36A-HNRNPH2			AAVS1			PCDHB9
	CD72			NQO1			PCDHGA10
	BMAL1			SARDH			PCDHGA9
	EFNA5			DNAH8			PCDHGB7
	ALDOA			DOCK2			PCED1B
	CASP4			AGT			PCGF3
	NR1H3			DSPP			PCK2
	MDM4			DUSP2			PCM1
	DAXX			AGTR1			PCM1
	MIR106B			DUSP8			PCMTD1
	C1QTNF6			DVL2			PCNP
	ARG1			DYRK1A			PCNX1
	MGP			AGTR2			PCSK6
	CD200			S1PR3			PDCD1
	SEMA5A			EDNRB			PDCD4
	POLR3B			EFNB2			PDE1C
	JUNB			EGR2			PDE3A
	MIR340			AHSG			PDE4A
	MIR31			NLRC3			PDE7B
	BID			EIF4E			PDE8B
	TCF19			EIF4G1			PDGFA
	SKIC2			ELANE			PDK1
	METAP2			A2M			PDK1
	SERPINB1			ELN			PDK2
	SSRP1			EMD			PDLIM5
	GIMAP5			MARK2			PDLIM5
	NTRK2			TIGIT			PDP1
	MIR10A			ENG			PDZD8
	VASH1			C9orf72			PDZD8
	FSHR			EPHA1			PELI1
	PLK1			EPHA3			PELI1
	HDAC3			CLN8			PER2
	EIF2S3			EPO			PER3
	HIPK2			LVRN			PER3
	NTN1			ERBB3			PER3
	SNAI2			ERCC2			PEX13
	HSPB8			EREG			PEX14
	PSMA4			AKT2			PGK1
	IL13RA1			ERV3-1			PHACTR2
	S100A11			ESRRB			PHACTR2
	EXOC5			MECOM			PHC3
	MYO3A			EXT1			PHF20L1
	TNFAIP1			ALCAM			PHF21B
	UNC5B			F10			PHF2P1
	AGXT2			ALDH2			PHF3
	CD109			FABP5			PHLDB2
	EXOC4			FAP			PHLDB2
	GSTM4			FAT1			PIAS2
	IRAK2			UNC5B			PID1
	SLC6A11			ALDH1A3			PIGA
	CCL24			DLEU7			PIGR
	RCHY1			EFEMP1			PIGS
	RIT2			FCGRT			PIH1D3
	CD99			FGD1			PIK3C2A
	LMO4			FGF4			PIK3C2A
	NKIRAS2			FGF7			PIK3CA
	TNIP2			FGF9			PIK3CD-AS2
	CEP72			FGFR1			PIK3R1
	IFNK			FGFR3			PIK3R1
	LVRN			FHL2			PIK3R5
	N4BP1			VEGFD			PILRA
	NHLH2			IKZF2			PILRA
	PPP1R9A			NR1I4			PIP5K1A
	SPSB1			PUF60			PITX1
	YTHDF2			FOXJ3			PLA2G6
	ENOX1			SACM1L			PLA2R1
	GBP6			CD93			PLBD2
	ZNF175			SNW1			PLCB4
	CST5			P2RX2			PLCB4
	MOB3B			FOXJ1			PLCL1
	SPA17			MAST3			PLEKHG4B
	WFDC1			ZNF292			PLEKHH1
	AHRR			MON2			PLEKHH2
	ZNF311			SMG1			PLEKHM1
	CASC2			ZNF423			PLEKHS1
	MIR135B			TAB2			PLIN1
	MIR375			CIC			PLIN4
	PRKG1-AS1			FLNA			PLIN5
	LINC02099			PHLDB1			PLIN5
	SVIL-AS1			FLT3			PLIN5
	VPS33B-DT			ARC			PLK4
	PGM5P2			SATB2			PLK4
	HRH1			SYNM			PLOD1
	NR2F2			COTL1			PLP1
	MASP2			HARS2			PLTP
	BTN3A2			FOLR1			PLXNB2
	FCGBP			CABIN1			PM20D2
	MKKS			SNAPIN			PNISR
	SMAD7			DDAH2			PNISR
	DRD1			LPAR3			PNKD
	LY96			FPR1			PNLIPRP1
	CCN3			DDAH1			PNO1
	RECK			FAM215A			PNPLA2
	MIR193A			AMACR			PNPLA3
	NPC2			CLEC5A			PNPLA8
	PLCG1			CD2AP			PNRC2
	MIR19A			HSPBP1			PNRC2
	DSG3			PPP1R15A			POC1A
	TRPV2			PLD3			POF1B
	P2RY11			BRD1			POLB
	CIRBP			ALOX12			POLB
	UGT1A1			ABCA4			POLK
	MSX1			ALOX5AP			POLR2A
	TBK1			SPESP1			POLR2J2
	MSTN			FTL			POLR3E
	IGHV1-69			FUT4			POLR3G
	PPL			ZBTB38			POLR3H
	EVPL			EBF3			POLRMT
	SLAMF8			TAC4			POSTN
	CEMIP			PCSK9			POSTN
	VCAN			CIZ1			POU2F1
	MC2R			QPCT			POU2F2
	PLOD2			PRDX5			POU5F2
	PCDH15			PART1			PP12613
	MIR326			POT1			PP12708
	MIR181A1			NCR3			PP2D1
	MIR532			IL4I1			PPAT
	CD1B			IBTK			PPFIA1
	CD1E			LRIG1			PPFIA2
	LILRA1			PYDC1			PPFIBP1
	VDAC1			LRIT1			PPFIBP1
	DRD4			KIFBP			PPHLN1
	GOT1			GARS1			PPIG
	DSCAM			AMD1			PPIG
	MMP26			GATA1			PPIG
	LIFR			FBXO2			PPM1D
	IFNLR1			GATA2			PPM1H
	KCNN4			CLEC4E			PPM1H
	DPYSL5			GATA4			PPP1R12A
	ANXA4			FGF21			PPP1R12B
	SFRP5			AMD1P2			PPP1R16A
	CIP2A			GCHFR			PPP1R1A
	RIPK3			GCK			PPP1R1A
	CYSLTR2			KAT2A			PPP1R1B
	REV3L			SLC17A5			PPP1R26-AS1
	DDAH2			GCY			PPP2R5E
	VARS2			GDF2			PPP4R2
	PPT2			GREM1			PPP4R3A
	LY6G6C			AMH			PPP4R3A
	PPM1A			B4GALT1			PPP6R3
	CASP5			RNU1-1			PPTC7
	FBL			GHSR			PRAMEF12
	NKX2-1			SMR3A			PRB3
	MIR424			GJA1			PRCP
	TPH1			AMPD1			PRDM11
	PAH			SIGLEC7			PRDM15
	FZD4			LAT			PRDM2
	RPS6KB1			PELP1			PRDM5
	GFAP			DKK2			PRICKLE1
	MIR138-1			IL36B			PRIM2B
	FLT3LG			SIGLEC9			PRKAA1
	RAD50			GCLC			PRKAB2
	AFF4			BMP10			PRKACA
	ZFP36L1			RABGEF1			PRKAR2B
	SRSF5			GLI1			PRKCB
	ZFYVE26			APOBEC3C			PRKCD
	SUSD6			GNA12			PRKCSH
	ZCCHC10			GNAQ			PRKD1
	IRF1-AS1			GNB3			PRKD3
	MEIKIN			GNS			PRKDC
	MIR3936HG			GPC1			PRKG1-AS1
	LINC01882			GPLD1			PRLR
	LINC02863			IFNL2			PRMT1
	DDX18P1			GPR3			PRMT7
	ENSG00000202533			ANG			PROSER2-AS1
	ENSG00000283782			H19			PRPF39
	RNU6-921P			NEAT1			PRPF40A
	ENSG00000289583			UTS2R			PRR14
	ENSG00000289626			IGHV5-78			PRR14L
	lnc-IRF1-1			IGHV1-69			PRR18
	lnc-RAD51B-6			MIF-AS1			PRRC1
	ENSG00000224431			GPER1			PRRC2C
	HSALNG0044846			CYP4V2			PRRC2C
	HSALNG0102112			TRBV28			PRRC2C
	HSALNG0102114			TRBV27			PRRX1
	HSALNG0102115			TRBV20-1			PRSS3
	HSALNG0102116			TRBV14			PSG6
	LOC107984709			TRBV6-7			PSMD6-AS2
	MN298214			TRBV3-1			PSME4
	KCNMA1			TRBV2			PSPH
	ANXA11			GPR39			PSTPIP1
	DEFB103B			TRBC2			PTAFR
	SLC2A1			TRAV5			PTAR1
	E2F1			GRK5			PTAR1
	LAMP3			GRB2			PTBP3
	PLA2G2D			IGKV3D-15			PTCHD1
	TICAM1			GRIA1			PTEN
	IVNS1ABP			IGKV1D-8			PTENP1
	ASCC1			IGKV3-20			PTGDS
	MIRLET7A1			IGKV2-29			PTGER3
	WASF5P			REM1			PTGER3
	CMA1			LAMTOR2			PTGER3
	EIF4H			RGCC			PTGER3
	FSTL4			HIPK2			PTK2B
	ANAPC4			GRIK4			PTN
	EDNRA			STXBP6			PTN
	C4BPA			UHRF1			PTN
	ARL1			CXCL3			PTPN1
	GAD2			PDIA3			PTPN11
	MERTK			GRPR			PTPN12
	CREBBP			GSN			PTPN2
	DEFA3			GTS			PTPN4
	P2RX4			GYS1			PTPRA
	MIR29B1			EFEMP2			PTPRB
	MIR378A			GZMM			PTPRF
	MIR27B			ANXA2			PTPRF
	CCL14			HAGH			PTPRF
	TFF3			HARS1			PTPRK
	BNIP3			HAS1			PTPRK
	CLEC2D			HAS3			PTPRN
	SELENOS			HCRTR1			PTPRZ1
	BDP1P			HDC			PTX3
	RPS26			ANXA4			PUM3
	UBC			HEXA			PURA
	MIR7-1			HEXB			PUS7
	BCL2L2			ANXA5			PXK
	B4GALT1			KCNIP3			PXK
	CDH5			CD209			PYCARD
	ID2			TAX1BP3			QKI
	HK2			HK1			QSER1
	GDF11			HK2			R3HCC1L
	TSC22D3			HLA-DRB2			RAB11FIP4
	KRT8			HLA-DRB6			RAB12
	AFF2			HLA-E			RAB18
	ASRGL1			HMGCR			RAB18
	SPRY1			HMMR			RAB21
	CPOX			APAF1			RAB27A
	LPXN			HNRNPC			RAB2A
	CCK			HOXB2			RAB30-AS1
	TRIAP1			HOXD4			RAB32
	MIR629			APCS			RAB38
	MIR600			HPRT1			RAB3B
	COL4A3			HRG			RAB3GAP2
	UHRF1			PRMT1			RAB5A
	RPS2P14			HES1			RAB7A
	LOC102724971			BIRC2			RABEP1
	NPHS2			BIRC3			RABL3
[truncated: 2,956 more rows]

## Sheet: 57 intersection targets
The expression of 57 intersection targets
Targets	log2FC	Variation tendency
GRIA1	1.11177	Up
ADORA3	-1.6921	Down
ACE	-1.17459	Down
CA2	1.75591	Up
SERPINE1	3.19339	Up
ESR2	1.63665	Up
SLC6A4	1.24379	Up
MME	-1.55289	Down
SLC6A2	-2.16772	Down
EPHB2	-1.11291	Down
EPHA3	1.42756	Up
EPHB1	1.1243	Up
EPHA1	2.76522	Up
CTSC	-1.06027	Down
MMP12	-1.53821	Down
PRKCD	-1.01158	Down
EDNRA	2.25631	Up
ABCB1	1.04908	Up
PTPN1	1.91998	Up
EGFR	1.06198	Up
CYP2C9	1.15651	Up
CYP2C19	3.17476	Up
PIK3CA	1.18707	Up
F3	1.52915	Up
NFE2L2	1.52547	Up
INSR	1.10294	Up
CDK2	1.37839	Up
MET	1.85795	Up
ACHE	-1.43025	Down
CDK5R1	1.43799	Up
PTK2B	-1.05519	Down
FLT1	2.16404	Up
NOX4	1.14862	Up
PIK3R1	1.39571	Up
TOP1	1.13006	Up
CTSB	-1.10907	Down
PTGER3	-2.09004	Down
MCL1	1.4283	Up
AOC3	-1.57505	Down
JAK1	1.4766	Up
TYMS	-2.16925	Down
CNR1	1.83014	Up
CXCR2	-1.1028	Down
CFTR	1.0349	Up
PRKDC	1.75387	Up
EPHX1	-1.74666	Down
NAMPT	1.98913	Up
SCD	-2.32935	Down
PTPN2	1.1782	Up
PTPN11	1.54495	Up
RBP4	-1.85485	Down
RORA	1.79286	Up
PDE4A	1.11716	Up
HSP90AA1	1.06796	Up
FUCA1	-1.3303	Down
HPSE	-1.35904	Down
SLC28A2	1.11917	Up

## Sheet: GO
Biological processes	Description	GeneRatio	BgRatio	pvalue	p.adjust	qvalue	geneID	Count			Cell compositions	ID	Description	GeneRatio	BgRatio	pvalue	p.adjust	qvalue	geneID	Count			Molecular functions	ID	Description	GeneRatio	BgRatio	pvalue	p.adjust	qvalue	geneID	Count
	peptidyl-tyrosine phosphorylation	16/57	369/18862	9.3027e-15	1.21928e-11	6.77549e-12	ACE/EPHB2/EPHA3/EPHB1/EPHA1/PRKCD/PTPN1/EGFR/INSR/MET/PTK2B/FLT1/NOX4/JAK1/PTPN2/PTPN11	16				GO:0045121	membrane raft	8/57	323/19520	4.20782e-06	0.00038712	0.00024804	SLC6A4/MME/SLC6A2/EGFR/INSR/PTK2B/CNR1/HPSE	8				GO:0004713	protein tyrosine kinase activity	11/57	135/18337	3.15035e-13	1.05222e-10	5.86961e-11	EPHB2/EPHA3/EPHB1/EPHA1/PRKCD/EGFR/INSR/MET/PTK2B/FLT1/JAK1	11
	peptidyl-tyrosine modification	16/57	372/18862	1.0552e-14	1.21928e-11	6.77549e-12	ACE/EPHB2/EPHA3/EPHB1/EPHA1/PRKCD/PTPN1/EGFR/INSR/MET/PTK2B/FLT1/NOX4/JAK1/PTPN2/PTPN11	16				GO:0098857	membrane microdomain	8/57	323/19520	4.20782e-06	0.00038712	0.00024804	SLC6A4/MME/SLC6A2/EGFR/INSR/PTK2B/CNR1/HPSE	8				GO:0004714	transmembrane receptor protein tyrosine kinase activity	8/57	61/18337	1.35502e-11	2.26289e-09	1.26231e-09	EPHB2/EPHA3/EPHB1/EPHA1/EGFR/INSR/MET/FLT1	8
	positive regulation of anion transmembrane transport	7/57	61/18862	6.04366e-10	4.65564e-07	2.58711e-07	CA2/ABCB1/NFE2L2/INSR/PIK3R1/CFTR/PTPN11	7				GO:0043025	neuronal cell body	9/57	474/19520	8.69729e-06	0.000487651	0.000312454	GRIA1/MME/SLC6A2/EPHB2/INSR/CDK5R1/PTK2B/TOP1/HSP90AA1	9				GO:0043560	insulin receptor substrate binding	5/57	10/18337	6.03882e-11	6.72322e-09	3.75043e-09	PRKCD/PIK3CA/INSR/PIK3R1/PTPN11	5
	positive regulation of anion transport	13/57	478/18862	1.33964e-09	6.69599e-07	3.72092e-07	CA2/SLC6A4/PRKCD/ABCB1/EGFR/NFE2L2/INSR/ACHE/CDK5R1/PIK3R1/CFTR/PTPN11/RBP4	13				GO:0005775	vacuolar lumen	6/57	173/19520	1.10874e-05	0.000487651	0.000312454	CTSC/PRKCD/CTSB/HSP90AA1/FUCA1/HPSE	6				GO:0019199	transmembrane receptor protein kinase activity	8/57	80/18337	1.2748e-10	1.06446e-08	5.93789e-09	EPHB2/EPHA3/EPHB1/EPHA1/EGFR/INSR/MET/FLT1	8
	regulation of anion transmembrane transport	8/57	111/18862	1.44872e-09	6.69599e-07	3.72092e-07	CA2/EDNRA/ABCB1/NFE2L2/INSR/PIK3R1/CFTR/PTPN11	8				GO:0005769	early endosome	8/57	378/19520	1.32514e-05	0.000487651	0.000312454	GRIA1/MME/EPHA3/EPHB1/PTPN1/EGFR/AOC3/CFTR	8				GO:0005005	transmembrane-ephrin receptor activity	4/57	17/18337	1.93712e-07	1.294e-05	7.21832e-06	EPHB2/EPHA3/EPHB1/EPHA1	4
	positive regulation of protein kinase B signaling	9/57	175/18862	2.54338e-09	9.79627e-07	5.44373e-07	EGFR/PIK3CA/F3/INSR/MET/PIK3R1/PTPN11/HSP90AA1/HPSE	9				GO:0031983	vesicle lumen	7/57	328/19520	4.56208e-05	0.00139904	0.00089641	SERPINE1/CTSC/PRKCD/EGFR/HSP90AA1/FUCA1/HPSE	7				GO:0005003	ephrin receptor activity	4/57	18/18337	2.48483e-07	1.38322e-05	7.71604e-06	EPHB2/EPHA3/EPHB1/EPHA1	4
	response to drug	11/57	359/18862	8.59599e-09	2.83791e-06	1.57701e-06	SLC6A4/SLC6A2/ABCB1/EGFR/CYP2C9/CYP2C19/NFE2L2/PTK2B/TOP1/TYMS/PDE4A	11				GO:0043202	lysosomal lumen	4/57	96/19520	0.000177715	0.00453424	0.00290523	CTSB/HSP90AA1/FUCA1/HPSE	4				GO:1990782	protein tyrosine kinase binding	6/57	98/18337	5.81263e-07	2.77345e-05	1.54712e-05	PTPN1/NOX4/PIK3R1/PTPN2/PTPN11/HSP90AA1	6
	positive regulation of reactive oxygen species metabolic process	7/57	101/18862	2.1711e-08	6.27176e-06	3.48518e-06	PRKCD/EGFR/NFE2L2/INSR/PTK2B/NOX4/HSP90AA1	7				GO:0005925	focal adhesion	7/57	416/19520	0.000200296	0.00453424	0.00290523	SLC6A4/MME/EGFR/PTK2B/FLT1/NOX4/JAK1	7				GO:0005326	neurotransmitter transmembrane transporter activity	3/57	19/18337	2.66367e-05	0.00108416	0.000604776	SLC6A4/SLC6A2/SLC28A2	3
	cellular response to peptide hormone stimulus	10/57	325/18862	4.23403e-08	9.80995e-06	5.45134e-06	CA2/PRKCD/PTPN1/PIK3CA/NFE2L2/INSR/PIK3R1/PRKDC/PTPN2/PTPN11	10				GO:0030055	cell-substrate junction	7/57	423/19520	0.000221783	0.00453424	0.00290523	SLC6A4/MME/EGFR/PTK2B/FLT1/NOX4/JAK1	7				GO:0019902	phosphatase binding	6/57	193/18337	2.92138e-05	0.00108416	0.000604776	CTSC/PTPN1/EGFR/MET/PIK3R1/JAK1	6
	regulation of blood coagulation	6/57	66/18862	4.58996e-08	9.80995e-06	5.45134e-06	SERPINE1/EPHB2/PRKCD/F3/NFE2L2/HPSE	6				GO:0034774	secretory granule lumen	6/57	322/19520	0.000343929	0.00614367	0.00393645	SERPINE1/CTSC/PRKCD/HSP90AA1/FUCA1/HPSE	6				GO:0005158	insulin receptor binding	3/57	22/18337	4.20535e-05	0.00140459	0.000783522	PTPN1/PIK3R1/PTPN11	3
	regulation of hemostasis	6/57	67/18862	5.02974e-08	9.80995e-06	5.45134e-06	SERPINE1/EPHB2/PRKCD/F3/NFE2L2/HPSE	6				GO:0060205	cytoplasmic vesicle lumen	6/57	326/19520	0.000367285	0.00614367	0.00393645	SERPINE1/CTSC/PRKCD/HSP90AA1/FUCA1/HPSE	6				GO:0030971	receptor tyrosine kinase binding	4/57	72/18337	7.37422e-05	0.00223908	0.00124903	PTPN1/PIK3R1/PTPN2/PTPN11	4
	regulation of protein kinase B signaling	9/57	247/18862	5.09387e-08	9.80995e-06	5.45134e-06	EGFR/PIK3CA/F3/INSR/MET/PIK3R1/PTPN11/HSP90AA1/HPSE	9				GO:0098793	presynapse	7/57	487/19520	0.000518291	0.00753753	0.00482954	GRIA1/SLC6A4/MME/SLC6A2/EPHB2/CDK5R1/CNR1	7				GO:0019903	protein phosphatase binding	5/57	148/18337	9.55954e-05	0.00266074	0.00148424	PTPN1/EGFR/MET/PIK3R1/JAK1	5
	regulation of coagulation	6/57	71/18862	7.1516e-08	1.27134e-05	7.06474e-06	SERPINE1/EPHB2/PRKCD/F3/NFE2L2/HPSE	6				GO:0099699	integral component of synaptic membrane	4/57	128/19520	0.000532543	0.00753753	0.00482954	GRIA1/SLC6A4/EPHB2/CNR1	4				GO:0001540	amyloid-beta binding	4/57	84/18337	0.000134529	0.00345635	0.00192806	GRIA1/EPHB2/INSR/ACHE	4
	protein kinase B signaling	9/57	273/18862	1.19769e-07	1.97705e-05	1.09863e-05	EGFR/PIK3CA/F3/INSR/MET/PIK3R1/PTPN11/HSP90AA1/HPSE	9				GO:0099056	integral component of presynaptic membrane	3/57	56/19520	0.000586348	0.00770629	0.00493767	SLC6A4/EPHB2/CNR1	3				GO:0033218	amide binding	7/57	391/18337	0.0002005	0.00478336	0.00266831	GRIA1/MME/EPHB2/INSR/ACHE/PIK3R1/TYMS	7
	positive regulation of transmembrane transport	8/57	207/18862	1.91477e-07	2.63318e-05	1.46324e-05	CA2/EPHB2/ABCB1/NFE2L2/INSR/PIK3R1/CFTR/PTPN11	8				GO:0042734	presynaptic membrane	4/57	137/19520	0.000687565	0.00843413	0.00540402	SLC6A4/SLC6A2/EPHB2/CNR1	4				GO:0004674	protein serine/threonine kinase activity	7/57	430/18337	0.000357046	0.00795023	0.00443489	PRKCD/EGFR/PIK3CA/CDK2/PTK2B/TOP1/PRKDC	7
	positive regulation of ion transmembrane transport	8/57	207/18862	1.91477e-07	2.63318e-05	1.46324e-05	CA2/EPHB2/ABCB1/NFE2L2/INSR/PIK3R1/CFTR/PTPN11	8				GO:0099240	intrinsic component of synaptic membrane	4/57	140/19520	0.000745666	0.00857516	0.00549438	GRIA1/SLC6A4/EPHB2/CNR1	4				GO:0004715	non-membrane spanning protein tyrosine kinase activity	3/57	46/18337	0.000393167	0.00820736	0.00457832	PRKCD/PTK2B/JAK1	3
	rhythmic process	9/57	294/18862	2.24452e-07	2.63318e-05	1.46324e-05	SERPINE1/SLC6A4/EGFR/CDK5R1/TOP1/TYMS/PRKDC/NAMPT/RORA	9				GO:0061695	transferase complex, transferring phosphorus-containing groups	5/57	253/19520	0.000849818	0.0088612	0.00567766	PIK3CA/INSR/CDK2/CDK5R1/PIK3R1	5				GO:0042277	peptide binding	6/57	315/18337	0.000425669	0.00836315	0.00466523	GRIA1/MME/EPHB2/INSR/ACHE/PIK3R1	6
	ephrin receptor signaling pathway	6/57	86/18862	2.2674e-07	2.63318e-05	1.46324e-05	EPHB2/EPHA3/EPHB1/EPHA1/CDK5R1/PTPN11	6				GO:0098889	intrinsic component of presynaptic membrane	3/57	64/19520	0.000866856	0.0088612	0.00567766	SLC6A4/EPHB2/CNR1	3				GO:1901618	organic hydroxy compound transmembrane transporter activity	3/57	49/18337	0.000474047	0.0087962	0.0049068	SLC6A4/SLC6A2/RBP4	3
	circadian rhythm	8/57	212/18862	2.29838e-07	2.63318e-05	1.46324e-05	SERPINE1/SLC6A4/EGFR/TOP1/TYMS/PRKDC/NAMPT/RORA	8				GO:0045177	apical part of cell	6/57	414/19520	0.00127792	0.0117985	0.00755968	CA2/ABCB1/EGFR/NOX4/CTSB/CFTR	6				GO:0015378	sodium:chloride symporter activity	2/57	11/18337	0.000512832	0.00881121	0.00491517	SLC6A4/SLC6A2	2
	cellular response to peptide	10/57	391/18862	2.36778e-07	2.63318e-05	1.46324e-05	CA2/PRKCD/PTPN1/PIK3CA/NFE2L2/INSR/PIK3R1/PRKDC/PTPN2/PTPN11	10				GO:0031901	early endosome membrane	4/57	162/19520	0.00128245	0.0117985	0.00755968	GRIA1/EPHB1/EGFR/CFTR	4				GO:0008509	anion transmembrane transporter activity	7/57	459/18337	0.000527617	0.00881121	0.00491517	SLC6A4/SLC6A2/ABCB1/MCL1/CFTR/RBP4/SLC28A2	7
	insulin receptor signaling pathway	7/57	143/18862	2.39276e-07	2.63318e-05	1.46324e-05	PRKCD/PTPN1/PIK3CA/INSR/PIK3R1/PTPN2/PTPN11	7				GO:0097038	perinuclear endoplasmic reticulum	2/57	20/19520	0.00153888	0.0134835	0.00863932	NOX4/PIK3R1	2				GO:0031404	chloride ion binding	2/57	13/18337	0.000724388	0.0115212	0.0064269	ACE/CTSC	2
	ERBB signaling pathway	7/57	145/18862	2.63033e-07	2.70346e-05	1.5023e-05	EGFR/PIK3CA/PTK2B/PIK3R1/PTPN2/PTPN11/HSP90AA1	7				GO:0030135	coated vesicle	5/57	295/19520	0.00167893	0.0140419	0.00899712	GRIA1/CTSC/EGFR/CFTR/SLC28A2	5				GO:0015373	anion:sodium symporter activity	2/57	14/18337	0.000843434	0.0128049	0.00714295	SLC6A4/SLC6A2	2
	axonal fasciculation	4/57	19/18862	2.80758e-07	2.70346e-05	1.5023e-05	EPHB2/EPHA3/CDK5R1/CNR1	4				GO:0030426	growth cone	4/57	178/19520	0.00181194	0.0144955	0.00928777	CDK5R1/PTK2B/CNR1/HSP90AA1	4				GO:0008144	drug binding	3/57	61/18337	0.000901898	0.0130971	0.00730599	SLC6A4/TYMS/CNR1	3
	neuron projection fasciculation	4/57	19/18862	2.80758e-07	2.70346e-05	1.5023e-05	EPHB2/EPHA3/CDK5R1/CNR1	4				GO:0030427	site of polarized growth	4/57	184/19520	0.00204459	0.0156752	0.0100436	CDK5R1/PTK2B/CNR1/HSP90AA1	4				GO:0005159	insulin-like growth factor receptor binding	2/57	16/18337	0.00110779	0.0148	0.00825593	INSR/PIK3R1	2
	aging	9/57	304/18862	2.97586e-07	2.75088e-05	1.52865e-05	SERPINE1/MME/CTSC/PRKCD/NFE2L2/NOX4/TYMS/CNR1/PRKDC	9				GO:0036019	endolysosome	2/57	24/19520	0.00221874	0.0163299	0.0104631	PRKCD/CTSB	2				GO:0008392	arachidonic acid epoxygenase activity	2/57	16/18337	0.00110779	0.0148	0.00825593	CYP2C9/CYP2C19	2
	cellular response to insulin stimulus	8/57	226/18862	3.74219e-07	3.32623e-05	1.84837e-05	PRKCD/PTPN1/PIK3CA/INSR/PIK3R1/PRKDC/PTPN2/PTPN11	8				GO:0035578	azurophil granule lumen	3/57	91/19520	0.00239074	0.0169191	0.0108406	CTSC/PRKCD/FUCA1	3				GO:0005518	collagen binding	3/57	68/18337	0.00123672	0.0154999	0.00864636	MMP12/ACHE/CTSB	3
	glucose homeostasis	8/57	229/18862	4.13655e-07	3.48107e-05	1.93441e-05	PIK3CA/INSR/PIK3R1/CNR1/CFTR/PTPN2/PTPN11/RBP4	8				GO:0032809	neuronal cell body membrane	2/57	28/19520	0.00301604	0.0205154	0.0131448	SLC6A2/INSR	2				GO:0015377	cation:chloride symporter activity	2/57	17/18337	0.00125299	0.0154999	0.00864636	SLC6A4/SLC6A2	2
	carbohydrate homeostasis	8/57	230/18862	4.27567e-07	3.48107e-05	1.93441e-05	PIK3CA/INSR/PIK3R1/CNR1/CFTR/PTPN2/PTPN11/RBP4	8				GO:0099055	integral component of postsynaptic membrane	3/57	100/19520	0.00312376	0.0205154	0.0131448	GRIA1/SLC6A4/EPHB2	3				GO:0015370	solute:sodium symporter activity	3/57	72/18337	0.00145888	0.0174024	0.00970759	SLC6A4/SLC6A2/SLC28A2	3
	vascular endothelial growth factor receptor signaling pathway	6/57	96/18862	4.36829e-07	3.48107e-05	1.93441e-05	PTPN1/PIK3CA/PTK2B/FLT1/PIK3R1/HSP90AA1	6				GO:0005942	phosphatidylinositol 3-kinase complex	2/57	29/19520	0.0032334	0.0205154	0.0131448	PIK3CA/PIK3R1	2				GO:0004970	ionotropic glutamate receptor activity	2/57	19/18337	0.00156918	0.0180726	0.0100815	GRIA1/PTK2B	2
	response to peptide hormone	10/57	435/18862	6.29142e-07	4.59071e-05	2.55103e-05	CA2/PRKCD/PTPN1/PIK3CA/NFE2L2/INSR/PIK3R1/PRKDC/PTPN2/PTPN11	10				GO:1902911	protein kinase complex	3/57	104/19520	0.00348911	0.0205715	0.0131808	INSR/CDK2/CDK5R1	3				GO:0008391	arachidonic acid monooxygenase activity	2/57	20/18337	0.00174005	0.0193726	0.0108067	CYP2C9/CYP2C19	2
	positive regulation of blood coagulation	4/57	23/18862	6.35667e-07	4.59071e-05	2.55103e-05	SERPINE1/F3/NFE2L2/HPSE	4				GO:0016324	apical plasma membrane	5/57	351/19520	0.00355808	0.0205715	0.0131808	ABCB1/EGFR/NOX4/CTSB/CFTR	5				GO:0015296	anion:cation symporter activity	2/57	22/18337	0.00210712	0.022316	0.0124486	SLC6A4/SLC6A2	2
	positive regulation of hemostasis	4/57	23/18862	6.35667e-07	4.59071e-05	2.55103e-05	SERPINE1/F3/NFE2L2/HPSE	4				GO:0098936	intrinsic component of postsynaptic membrane	3/57	105/19520	0.00358435	0.0205715	0.0131808	GRIA1/SLC6A4/EPHB2	3				GO:0031625	ubiquitin protein ligase binding	5/57	293/18337	0.00213806	0.022316	0.0124486	ABCB1/EGFR/PTK2B/JAK1/HSP90AA1	5
	positive regulation of coagulation	4/57	24/18862	7.61087e-07	5.32992e-05	2.96181e-05	SERPINE1/F3/NFE2L2/HPSE	4				GO:0044298	cell body membrane	2/57	31/19520	0.00368945	0.0205715	0.0131808	SLC6A2/INSR	2				GO:0042562	hormone binding	3/57	84/18337	0.00227023	0.0228579	0.0127509	EGFR/INSR/PIK3R1	3
	blood coagulation	9/57	342/18862	7.97379e-07	5.41983e-05	3.01177e-05	SERPINE1/EPHB2/PRKCD/PIK3CA/F3/NFE2L2/PIK3R1/PTPN11/HPSE	9				GO:0097060	synaptic membrane	5/57	368/19520	0.00434752	0.0235277	0.015075	GRIA1/SLC6A4/SLC6A2/EPHB2/CNR1	5				GO:0004175	endopeptidase activity	6/57	438/18337	0.00232685	0.0228579	0.0127509	ACE/MME/CTSC/MMP12/F3/CTSB	6
	hemostasis	9/57	346/18862	8.78286e-07	5.70817e-05	3.172e-05	SERPINE1/EPHB2/PRKCD/PIK3CA/F3/NFE2L2/PIK3R1/PTPN11/HPSE	9				GO:0009897	external side of plasma membrane	5/57	402/19520	0.00629012	0.0330681	0.0211878	ACE/ABCB1/F3/INSR/CXCR2	5				GO:0022804	active transmembrane transporter activity	5/57	301/18337	0.00240302	0.0229317	0.012792	SLC6A4/SLC6A2/ABCB1/CFTR/SLC28A2	5
	coagulation	9/57	347/18862	8.9959e-07	5.70817e-05	3.172e-05	SERPINE1/EPHB2/PRKCD/PIK3CA/F3/NFE2L2/PIK3R1/PTPN11/HPSE	9				GO:0005793	endoplasmic reticulum-Golgi intermediate compartment	3/57	130/19520	0.00649837	0.0332139	0.0212812	GRIA1/CTSC/PTPN2	3				GO:0070330	aromatase activity	2/57	25/18337	0.00272021	0.0246584	0.0137552	CYP2C9/CYP2C19	2
	positive regulation of angiogenesis	7/57	175/18862	9.38599e-07	5.70817e-05	3.172e-05	SERPINE1/EPHA1/F3/NFE2L2/PTK2B/FLT1/JAK1	7				GO:0031252	cell leading edge	5/57	411/19520	0.00689264	0.0339233	0.0217358	GRIA1/PIK3CA/INSR/PTK2B/PDE4A	5				GO:0017171	serine hydrolase activity	4/57	188/18337	0.00276714	0.0246584	0.0137552	ACE/CTSC/F3/ACHE	4
	positive regulation of vasculature development	7/57	175/18862	9.38599e-07	5.70817e-05	3.172e-05	SERPINE1/EPHA1/F3/NFE2L2/PTK2B/FLT1/JAK1	7				GO:0032590	dendrite membrane	2/57	43/19520	0.00700591	0.0339233	0.0217358	GRIA1/INSR	2				GO:0044389	ubiquitin-like protein ligase binding	5/57	312/18337	0.00280544	0.0246584	0.0137552	ABCB1/EGFR/PTK2B/JAK1/HSP90AA1	5
	regulation of actin cytoskeleton organization	9/57	352/18862	1.01296e-06	6.00245e-05	3.33553e-05	EPHA3/EPHA1/PRKCD/PIK3CA/MET/CDK5R1/PTK2B/NOX4/PIK3R1	9				GO:0062023	collagen-containing extracellular matrix	5/57	423/19520	0.00775766	0.0366002	0.0234509	SERPINE1/CTSC/F3/ACHE/CTSB	5				GO:0072341	modified amino acid binding	3/57	93/18337	0.00303142	0.0256014	0.0142813	MME/NOX4/TYMS	3
	regulation of peptidyl-tyrosine phosphorylation	8/57	262/18862	1.14265e-06	6.60164e-05	3.6685e-05	ACE/PRKCD/PTPN1/EGFR/PTK2B/NOX4/PTPN2/PTPN11	8				GO:0008328	ionotropic glutamate receptor complex	2/57	48/19520	0.00867037	0.0398837	0.0255548	GRIA1/PTK2B	2				GO:0008066	glutamate receptor activity	2/57	27/18337	0.00316999	0.0256014	0.0142813	GRIA1/PTK2B	2
	anatomical structure homeostasis	10/57	466/18862	1.17441e-06	6.61967e-05	3.67852e-05	CA2/SLC6A2/EGFR/PTK2B/CNR1/PRKDC/PTPN11/RBP4/HSP90AA1/SLC28A2	10				GO:0098878	neurotransmitter receptor complex	2/57	50/19520	0.00938094	0.0420998	0.0269747	GRIA1/PTK2B	2				GO:0046875	ephrin receptor binding	2/57	27/18337	0.00316999	0.0256014	0.0142813	PTPN1/CDK5R1	2
	positive regulation of defense response	9/57	361/18862	1.24842e-06	6.86928e-05	3.81722e-05	SERPINE1/CTSC/MMP12/PRKCD/EGFR/PTGER3/CNR1/PRKDC/HSP90AA1	9				GO:0150034	distal axon	4/57	287/19520	0.00981633	0.0430049	0.0275546	CDK5R1/PTK2B/CNR1/HSP90AA1	4				GO:0008238	exopeptidase activity	3/57	95/18337	0.00321934	0.0256014	0.0142813	ACE/MME/CTSC	3
	axon guidance	8/57	277/18862	1.73288e-06	8.94297e-05	4.96956e-05	EPHB2/EPHA3/EPHB1/EPHA1/PIK3CA/CDK5R1/PIK3R1/PTPN11	8				GO:0005766	primary lysosome	3/57	155/19520	0.0105046	0.0439282	0.0281462	CTSC/PRKCD/FUCA1	3				GO:0015294	solute:cation symporter activity	3/57	99/18337	0.00361629	0.0280893	0.0156691	SLC6A4/SLC6A2/SLC28A2	3
	regulation of reactive oxygen species metabolic process	7/57	192/18862	1.74531e-06	8.94297e-05	4.96956e-05	PRKCD/EGFR/NFE2L2/INSR/PTK2B/NOX4/HSP90AA1	7				GO:0042582	azurophil granule	3/57	155/19520	0.0105046	0.0439282	0.0281462	CTSC/PRKCD/FUCA1	3				GO:0015108	chloride transmembrane transporter activity	3/57	101/18337	0.00382548	0.0290389	0.0161988	SLC6A4/SLC6A2/CFTR	3
	response to insulin	8/57	278/18862	1.78008e-06	8.94297e-05	4.96956e-05	PRKCD/PTPN1/PIK3CA/INSR/PIK3R1/PRKDC/PTPN2/PTPN11	8																GO:0004725	protein tyrosine phosphatase activity	3/57	102/18337	0.00393279	0.02919	0.0162831	PTPN1/PTPN2/PTPN11	3
	neuron projection guidance	8/57	278/18862	1.78008e-06	8.94297e-05	4.96956e-05	EPHB2/EPHA3/EPHB1/EPHA1/PIK3CA/CDK5R1/PIK3R1/PTPN11	8																GO:0043548	phosphatidylinositol 3-kinase binding	2/57	32/18337	0.00443517	0.0322032	0.017964	INSR/PIK3R1	2
	epidermal growth factor receptor signaling pathway	6/57	123/18862	1.88075e-06	9.24768e-05	5.13889e-05	EGFR/PIK3CA/PTK2B/PIK3R1/PTPN2/PTPN11	6																GO:0016712	oxidoreductase activity, acting on paired donors, with incorporation or reduction of molecular oxygen, reduced flavin or flavoprotein as one donor, and incorporation of one atom of oxygen	2/57	35/18337	0.00528877	0.037584	0.0209655	CYP2C9/CYP2C19	2
	reactive oxygen species metabolic process	8/57	281/18862	1.92832e-06	9.28408e-05	5.15911e-05	PRKCD/EGFR/NFE2L2/INSR/PTK2B/NOX4/RORA/HSP90AA1	8																GO:0042578	phosphoric ester hydrolase activity	5/57	367/18337	0.0055806	0.0380947	0.0212505	EDNRA/PTPN1/PTPN2/PTPN11/PDE4A	5
	regulation of insulin receptor signaling pathway	5/57	69/18862	2.04264e-06	9.55098e-05	5.30743e-05	PRKCD/PTPN1/PIK3R1/PTPN2/PTPN11	5																GO:0043394	proteoglycan binding	2/57	36/18337	0.00558875	0.0380947	0.0212505	CTSB/HPSE	2
	regulation of cell-matrix adhesion	6/57	125/18862	2.06642e-06	9.55098e-05	5.30743e-05	SERPINE1/EPHA3/EPHA1/MMP12/PTK2B/PIK3R1	6																GO:0008395	steroid hydroxylase activity	2/57	38/18337	0.0062116	0.0398976	0.0222561	CYP2C9/CYP2C19	2
	regulation of actin filament-based process	9/57	389/18862	2.30874e-06	0.000104618	5.81355e-05	EPHA3/EPHA1/PRKCD/PIK3CA/MET/CDK5R1/PTK2B/NOX4/PIK3R1	9																GO:0043014	alpha-tubulin binding	2/57	38/18337	0.0062116	0.0398976	0.0222561	SLC6A2/CDK5R1	2
	ERBB2 signaling pathway	4/57	32/18862	2.52972e-06	0.000112427	6.2475e-05	EGFR/PIK3CA/PIK3R1/HSP90AA1	4																GO:0048487	beta-tubulin binding	2/57	38/18337	0.0062116	0.0398976	0.0222561	SLC6A2/CDK5R1	2
	regulation of wound healing	6/57	131/18862	2.71518e-06	0.000118392	6.57898e-05	SERPINE1/EPHB2/PRKCD/F3/NFE2L2/HPSE	6																GO:0019825	oxygen binding	2/57	39/18337	0.00653437	0.0411789	0.0229709	CYP2C19/NOX4	2
	regulation of glucose transmembrane transport	5/57	77/18862	3.52567e-06	0.000150678	8.3731e-05	EDNRA/NFE2L2/INSR/PIK3R1/PTPN11	5																GO:0002020	protease binding	3/57	131/18337	0.00787185	0.0479742	0.0267615	SERPINE1/F3/CDK5R1	3
	regulation of type I interferon-mediated signaling pathway	4/57	35/18862	3.65868e-06	0.000150678	8.3731e-05	MMP12/PTPN1/PTPN2/PTPN11	4																GO:0030159	signaling receptor complex adaptor activity	2/57	43/18337	0.00789995	0.0479742	0.0267615	PIK3R1/PTPN11	2
	positive regulation of response to endoplasmic reticulum stress	4/57	35/18862	3.65868e-06	0.000150678	8.3731e-05	PTPN1/NFE2L2/PIK3R1/PTPN2	4																GO:0001784	phosphotyrosine residue binding	2/57	44/18337	0.00825973	0.0492634	0.0274807	PIK3R1/PTPN11	2
	regulation of MAP kinase activity	8/57	307/18862	3.71642e-06	0.000150678	8.3731e-05	EPHB2/PRKCD/PTPN1/EGFR/INSR/PTK2B/FLT1/PTPN11	8
	peptidyl-serine phosphorylation	8/57	310/18862	3.99276e-06	0.000159091	8.84059e-05	PRKCD/EGFR/PIK3CA/CDK2/CDK5R1/TOP1/PRKDC/HSP90AA1	8
	regulation of innate immune response	8/57	315/18862	4.4921e-06	0.000175953	9.77762e-05	MMP12/PRKCD/PTPN1/JAK1/PRKDC/PTPN2/PTPN11/HSP90AA1	8
	positive regulation of glucose import	4/57	38/18862	5.12321e-06	0.000194506	0.000108086	NFE2L2/INSR/PIK3R1/PTPN11	4
	protein autophosphorylation	7/57	226/18862	5.13409e-06	0.000194506	0.000108086	ACE/EPHB1/EPHA1/EGFR/INSR/PTK2B/FLT1	7
	interleukin-2-mediated signaling pathway	3/57	12/18862	5.64618e-06	0.000210457	0.00011695	PTK2B/JAK1/PTPN2	3
	cell-matrix adhesion	7/57	230/18862	5.76066e-06	0.000211316	0.000117427	SERPINE1/EPHA3/EPHA1/MMP12/PTK2B/PIK3R1/HPSE	7
	positive regulation of cytokine production	9/57	437/18862	5.94804e-06	0.00021478	0.000119352	SERPINE1/MMP12/F3/PIK3R1/PRKDC/PTPN11/RORA/HSP90AA1/HPSE	9
	activation of protein kinase activity	8/57	328/18862	6.04483e-06	0.000214917	0.000119428	PRKCD/PTPN1/EGFR/PIK3CA/INSR/CDK5R1/PTK2B/PTPN11	8
	learning or memory	7/57	235/18862	6.63222e-06	0.000232228	0.000129048	GRIA1/SLC6A4/MME/EPHB2/EGFR/INSR/CNR1	7
	peptidyl-serine modification	8/57	333/18862	6.75249e-06	0.00023291	0.000129427	PRKCD/EGFR/PIK3CA/CDK2/CDK5R1/TOP1/PRKDC/HSP90AA1	8
	cellular response to interleukin-2	3/57	13/18862	7.32428e-06	0.00024531	0.000136318	PTK2B/JAK1/PTPN2	3
	positive regulation of endoplasmic reticulum unfolded protein response	3/57	13/18862	7.32428e-06	0.00024531	0.000136318	PTPN1/PIK3R1/PTPN2	3
	vascular process in circulatory system	7/57	245/18862	8.70668e-06	0.000287445	0.000159732	ACE/SLC6A4/EDNRA/ABCB1/EGFR/INSR/SLC28A2	7
	axonogenesis	9/57	460/18862	8.98525e-06	0.000292463	0.00016252	EPHB2/EPHA3/EPHB1/EPHA1/PIK3CA/CDK5R1/PIK3R1/PTPN11/HSP90AA1	9
	cellular response to chemical stress	8/57	347/18862	9.11807e-06	0.000292665	0.000162632	PRKCD/EGFR/PIK3CA/NFE2L2/CDK2/MET/NOX4/MCL1	8
	response to interleukin-2	3/57	14/18862	9.30182e-06	0.000294473	0.000163637	PTK2B/JAK1/PTPN2	3
	regulation of response to wounding	6/57	164/18862	9.91412e-06	0.000305682	0.000169866	SERPINE1/EPHB2/PRKCD/F3/NFE2L2/HPSE	6
	type I interferon signaling pathway	5/57	95/18862	9.92046e-06	0.000305682	0.000169866	MMP12/PTPN1/JAK1/PTPN2/PTPN11	5
	positive regulation of glucose transmembrane transport	4/57	45/18862	1.01798e-05	0.000309546	0.000172013	NFE2L2/INSR/PIK3R1/PTPN11	4
	cellular response to type I interferon	5/57	96/18862	1.04415e-05	0.000313382	0.000174145	MMP12/PTPN1/JAK1/PTPN2/PTPN11	5
	neuron recognition	4/57	46/18862	1.11243e-05	0.000329592	0.000183153	EPHB2/EPHA3/CDK5R1/CNR1	4
	cell-substrate adhesion	8/57	359/18862	1.16705e-05	0.0003414	0.000189714	SERPINE1/EPHA3/EPHB1/EPHA1/MMP12/PTK2B/PIK3R1/HPSE	8
	response to type I interferon	5/57	101/18862	1.33764e-05	0.000382898	0.000212775	MMP12/PTPN1/JAK1/PTPN2/PTPN11	5
	regulation of inflammatory response	8/57	366/18862	1.34205e-05	0.000382898	0.000212775	SERPINE1/CTSC/PRKCD/EGFR/PTGER3/CNR1/PTPN2/RORA	8
	hepatocyte growth factor receptor signaling pathway	3/57	16/18862	1.42492e-05	0.000401583	0.000223158	PTPN1/MET/PTPN2	3
	regulation of supramolecular fiber organization	8/57	370/18862	1.45163e-05	0.000404184	0.000224603	EPHA1/PRKCD/PIK3CA/MET/CDK5R1/PTK2B/NOX4/PIK3R1	8
	regulation of protein serine/threonine kinase activity	9/57	492/18862	1.53609e-05	0.000414465	0.000230316	EPHB2/PRKCD/PTPN1/EGFR/INSR/CDK5R1/PTK2B/FLT1/PTPN11	9
	contractile actin filament bundle assembly	5/57	104/18862	1.54236e-05	0.000414465	0.000230316	EPHA1/MET/PTK2B/NOX4/PIK3R1	5
	stress fiber assembly	5/57	104/18862	1.54236e-05	0.000414465	0.000230316	EPHA1/MET/PTK2B/NOX4/PIK3R1	5
	positive regulation of secretion by cell	7/57	271/18862	1.67427e-05	0.000444741	0.00024714	SLC6A4/EGFR/ACHE/CNR1/CFTR/PTPN11/RBP4	7
	neutrophil mediated immunity	9/57	499/18862	1.71805e-05	0.000451184	0.00025072	ACE/MME/CTSC/PRKCD/CTSB/CXCR2/HSP90AA1/FUCA1/HPSE	9
	regulation of actin filament organization	7/57	273/18862	1.75553e-05	0.000455847	0.000253312	EPHA1/PRKCD/PIK3CA/MET/PTK2B/NOX4/PIK3R1	7
	regulation of nitric-oxide synthase activity	4/57	52/18862	1.82082e-05	0.000467547	0.000259813	EGFR/PTK2B/CNR1/HSP90AA1	4
	cognition	7/57	276/18862	1.88352e-05	0.000478331	0.000265806	GRIA1/SLC6A4/MME/EPHB2/EGFR/INSR/CNR1	7
	glucose transmembrane transport	5/57	109/18862	1.93704e-05	0.000486577	0.000270388	EDNRA/NFE2L2/INSR/PIK3R1/PTPN11	5
	regulation of oxidoreductase activity	5/57	110/18862	2.02463e-05	0.00050311	0.000279576	EGFR/PTK2B/AOC3/CNR1/HSP90AA1	5
	cellular response to fluid shear stress	3/57	18/18862	2.06741e-05	0.000508275	0.000282446	CA2/NFE2L2/PTK2B	3
	regulation of signaling receptor activity	6/57	188/18862	2.1535e-05	0.000523867	0.00029111	GRIA1/SERPINE1/ESR2/EPHB2/PRKCD/PTK2B	6
	hexose transmembrane transport	5/57	112/18862	2.20904e-05	0.000527101	0.000292907	EDNRA/NFE2L2/INSR/PIK3R1/PTPN11	5
	intrinsic apoptotic signaling pathway	7/57	283/18862	2.21241e-05	0.000527101	0.000292907	PRKCD/PTPN1/NFE2L2/PIK3R1/MCL1/PRKDC/PTPN2	7
	monosaccharide transmembrane transport	5/57	114/18862	2.40626e-05	0.000567436	0.000315321	EDNRA/NFE2L2/INSR/PIK3R1/PTPN11	5
	cell aging	5/57	115/18862	2.50987e-05	0.000585891	0.000325576	SERPINE1/MME/PRKCD/NOX4/PRKDC	5
	carbohydrate transmembrane transport	5/57	116/18862	2.61692e-05	0.000601106	0.000334031	EDNRA/NFE2L2/INSR/PIK3R1/PTPN11	5
	platelet-derived growth factor receptor signaling pathway	4/57	57/18862	2.62707e-05	0.000601106	0.000334031	PTPN1/F3/PTPN2/PTPN11	4
	modulation of chemical synaptic transmission	8/57	405/18862	2.77583e-05	0.000628916	0.000349485	GRIA1/SLC6A4/MME/EPHB2/EGFR/ACHE/PTK2B/CNR1	8
	regulation of trans-synaptic signaling	8/57	406/18862	2.82504e-05	0.000633852	0.000352228	GRIA1/SLC6A4/MME/EPHB2/EGFR/ACHE/PTK2B/CNR1	8
	positive regulation of secretion	7/57	295/18862	2.88612e-05	0.000641329	0.000356383	SLC6A4/EGFR/ACHE/CNR1/CFTR/PTPN11/RBP4	7
	regulation of glucose import	4/57	59/18862	3.01333e-05	0.000656962	0.00036507	NFE2L2/INSR/PIK3R1/PTPN11	4
	positive regulation of wound healing	4/57	59/18862	3.01333e-05	0.000656962	0.00036507	SERPINE1/F3/NFE2L2/HPSE	4
	xenobiotic metabolic process	5/57	120/18862	3.08106e-05	0.000665452	0.000369788	CYP2C9/CYP2C19/AOC3/EPHX1/RORA	5
	cellular response to oxidative stress	7/57	299/18862	3.1451e-05	0.000672993	0.000373979	PRKCD/EGFR/NFE2L2/CDK2/MET/NOX4/MCL1	7
	positive regulation of protein localization to plasma membrane	4/57	60/18862	3.22133e-05	0.00068298	0.000379529	EPHB2/EPHA3/EGFR/PIK3R1	4
	regulation of ERK1 and ERK2 cascade	7/57	301/18862	3.2816e-05	0.000689434	0.000383115	EPHB2/EPHB1/PTPN1/EGFR/PTK2B/PTPN2/PTPN11	7
	peptidyl-tyrosine autophosphorylation	3/57	21/18862	3.34805e-05	0.000697058	0.000387351	ACE/EGFR/PTK2B	3
	reactive oxygen species biosynthetic process	5/57	123/18862	3.46925e-05	0.000715843	0.00039779	INSR/PTK2B/NOX4/RORA/HSP90AA1	5
	regulation of response to biotic stimulus	8/57	420/18862	3.59476e-05	0.000735176	0.000408533	MMP12/PRKCD/PTPN1/JAK1/PRKDC/PTPN2/PTPN11/HSP90AA1	8
	cell chemotaxis	7/57	306/18862	3.64432e-05	0.000738775	0.000410533	SERPINE1/EPHB1/PRKCD/MET/PTK2B/FLT1/CXCR2	7
	cellular response to xenobiotic stimulus	5/57	125/18862	3.7484e-05	0.000753266	0.000418586	CYP2C9/CYP2C19/AOC3/EPHX1/RORA	5
	positive regulation of protein serine/threonine kinase activity	7/57	311/18862	4.03944e-05	0.000792137	0.000440187	PTPN1/EGFR/INSR/CDK5R1/PTK2B/FLT1/PTPN11	7
	regulation of phosphatidylinositol 3-kinase signaling	5/57	127/18862	4.04467e-05	0.000792137	0.000440187	EGFR/PIK3CA/INSR/FLT1/PIK3R1	5
	positive regulation of protein localization to membrane	5/57	127/18862	4.04467e-05	0.000792137	0.000440187	EPHB2/EPHA3/EGFR/CDK5R1/PIK3R1	5
	positive regulation of protein transport	7/57	312/18862	4.12254e-05	0.000800603	0.000444891	PRKCD/EGFR/ACHE/CDK5R1/PIK3R1/CFTR/RBP4	7
	regulation of monooxygenase activity	4/57	65/18862	4.42263e-05	0.000840882	0.000467274	EGFR/PTK2B/CNR1/HSP90AA1	4
	PERK-mediated unfolded protein response	3/57	23/18862	4.4391e-05	0.000840882	0.000467274	PTPN1/NFE2L2/PTPN2	3
	cellular response to angiotensin	3/57	23/18862	4.4391e-05	0.000840882	0.000467274	CA2/PRKCD/NFE2L2	3
	response to organophosphorus	5/57	130/18862	4.52272e-05	0.000849757	0.000472205	SLC6A4/PTK2B/NOX4/TYMS/CFTR	5
	response to xenobiotic stimulus	5/57	131/18862	4.69142e-05	0.000861565	0.000478767	CYP2C9/CYP2C19/AOC3/EPHX1/RORA	5
	negative regulation of synaptic transmission	4/57	66/18862	4.69741e-05	0.000861565	0.000478767	GRIA1/SLC6A4/ACHE/PTK2B	4
	regulation of cellular response to insulin stimulus	4/57	66/18862	4.69741e-05	0.000861565	0.000478767	PRKCD/PTPN1/PTPN2/PTPN11	4
	ERK1 and ERK2 cascade	7/57	320/18862	4.83932e-05	0.000880604	0.000489347	EPHB2/EPHB1/PTPN1/EGFR/PTK2B/PTPN2/PTPN11	7
	regulation of cell-substrate adhesion	6/57	218/18862	4.93836e-05	0.000891605	0.00049546	SERPINE1/EPHA3/EPHA1/MMP12/PTK2B/PIK3R1	6
	positive regulation of protein localization to cell periphery	4/57	67/18862	4.98447e-05	0.000892953	0.00049621	EPHB2/EPHA3/EGFR/PIK3R1	4
	positive regulation of inflammatory response	5/57	133/18862	5.0434e-05	0.000896562	0.000498215	SERPINE1/CTSC/EGFR/PTGER3/CNR1	5
	response to oxidative stress	8/57	444/18862	5.32178e-05	0.000938827	0.000521701	PRKCD/EGFR/NFE2L2/CDK2/MET/PTK2B/NOX4/MCL1	8
	positive regulation of establishment of protein localization	7/57	328/18862	5.65546e-05	0.000990133	0.000550212	PRKCD/EGFR/ACHE/CDK5R1/PIK3R1/CFTR/RBP4	7
	response to angiotensin	3/57	25/18862	5.74038e-05	0.000990374	0.000550346	CA2/PRKCD/NFE2L2	3
	response to reactive oxygen species	6/57	224/18862	5.74254e-05	0.000990374	0.000550346	PRKCD/EGFR/NFE2L2/CDK2/MET/PTK2B	6
	cellular response to abiotic stimulus	7/57	330/18862	5.87621e-05	0.000998523	0.000554874	MME/PRKCD/EGFR/PIK3CA/NOX4/PIK3R1/PTPN11	7
	cellular response to environmental stimulus	7/57	330/18862	5.87621e-05	0.000998523	0.000554874	MME/PRKCD/EGFR/PIK3CA/NOX4/PIK3R1/PTPN11	7
	superoxide metabolic process	4/57	70/18862	5.92263e-05	0.000999065	0.000555175	PRKCD/EGFR/NFE2L2/NOX4	4
	regulation of angiogenesis	7/57	335/18862	6.45915e-05	0.00108167	0.00060108	SERPINE1/EPHA1/F3/NFE2L2/PTK2B/FLT1/JAK1	7
	positive regulation of response to wounding	4/57	72/18862	6.61566e-05	0.00109745	0.000609848	SERPINE1/F3/NFE2L2/HPSE	4
	positive regulation of MAP kinase activity	6/57	230/18862	6.64834e-05	0.00109745	0.000609848	PTPN1/EGFR/INSR/PTK2B/FLT1/PTPN11	6
	nitric oxide biosynthetic process	4/57	73/18862	6.9835e-05	0.0011446	0.000636048	INSR/PTK2B/RORA/HSP90AA1	4
	regulation of vasculature development	7/57	341/18862	7.2204e-05	0.00116595	0.000647912	SERPINE1/EPHA1/F3/NFE2L2/PTK2B/FLT1/JAK1	7
	ionotropic glutamate receptor signaling pathway	3/57	27/18862	7.26902e-05	0.00116595	0.000647912	GRIA1/CDK5R1/PTK2B	3
	integrated stress response signaling	3/57	27/18862	7.26902e-05	0.00116595	0.000647912	PTPN1/NFE2L2/PTPN2	3
	positive regulation of synaptic transmission	5/57	144/18862	7.35989e-05	0.00116595	0.000647912	MME/EPHB2/EGFR/PTK2B/CNR1	5
	glucose import	4/57	74/18862	7.36601e-05	0.00116595	0.000647912	NFE2L2/INSR/PIK3R1/PTPN11	4
	regulation of apoptotic signaling pathway	7/57	348/18862	8.19978e-05	0.00128909	0.000716343	SERPINE1/CTSC/PRKCD/PTPN1/NFE2L2/MCL1/PTPN2	7
	positive regulation of type I interferon production	4/57	77/18862	8.60523e-05	0.00133276	0.000740609	MMP12/PRKDC/PTPN11/HSP90AA1	4
	nitric oxide metabolic process	4/57	77/18862	8.60523e-05	0.00133276	0.000740609	INSR/PTK2B/RORA/HSP90AA1	4
	carbohydrate transport	5/57	149/18862	8.65055e-05	0.00133276	0.000740609	EDNRA/NFE2L2/INSR/PIK3R1/PTPN11	5
	regulation of endoplasmic reticulum unfolded protein response	3/57	29/18862	9.04182e-05	0.00137597	0.000764617	PTPN1/PIK3R1/PTPN2	3
	reactive nitrogen species metabolic process	4/57	78/18862	9.05006e-05	0.00137597	0.000764617	INSR/PTK2B/RORA/HSP90AA1	4
	vasoconstriction	4/57	79/18862	9.51138e-05	0.00143665	0.000798341	ACE/SLC6A4/EDNRA/EGFR	4
	neutrophil degranulation	8/57	485/18862	9.85821e-05	0.00147937	0.000822079	MME/CTSC/PRKCD/CTSB/CXCR2/HSP90AA1/FUCA1/HPSE	8
	interleukin-6-mediated signaling pathway	3/57	30/18862	0.000100249	0.001488	0.000826875	JAK1/PTPN2/PTPN11	3
	phosphatidylinositol 3-kinase signaling	5/57	154/18862	0.000101089	0.001488	0.000826875	EGFR/PIK3CA/INSR/FLT1/PIK3R1	5
	actin filament bundle assembly	5/57	154/18862	0.000101089	0.001488	0.000826875	EPHA1/MET/PTK2B/NOX4/PIK3R1	5
	neutrophil activation involved in immune response	8/57	488/18862	0.000102883	0.00150483	0.000836223	MME/CTSC/PRKCD/CTSB/CXCR2/HSP90AA1/FUCA1/HPSE	8
	regulation of smooth muscle cell migration	4/57	81/18862	0.00010485	0.00151052	0.00083939	ACE/SERPINE1/NFE2L2/NOX4	4
	regulation of response to endoplasmic reticulum stress	4/57	81/18862	0.00010485	0.00151052	0.00083939	PTPN1/NFE2L2/PIK3R1/PTPN2	4
	hexose metabolic process	6/57	250/18862	0.000105233	0.00151052	0.00083939	PIK3CA/INSR/PTPN2/RBP4/RORA/FUCA1	6
	dendritic spine organization	4/57	82/18862	0.00010998	0.00156067	0.000867256	EPHB2/EPHB1/INSR/CDK5R1	4
	regulation of anatomical structure size	8/57	493/18862	0.000110397	0.00156067	0.000867256	ACE/SLC6A4/PRKCD/EDNRA/EGFR/PIK3CA/CDK5R1/PTK2B	8
	response to fluid shear stress	3/57	31/18862	0.000110753	0.00156067	0.000867256	CA2/NFE2L2/PTK2B	3
	actin filament bundle organization	5/57	158/18862	0.000114059	0.00159752	0.000887734	EPHA1/MET/PTK2B/NOX4/PIK3R1	5
	cellular response to reactive oxygen species	5/57	159/18862	0.000117493	0.0016357	0.000908949	PRKCD/EGFR/NFE2L2/CDK2/MET	5
	neutrophil activation	8/57	500/18862	0.000121677	0.00167751	0.000932186	MME/CTSC/PRKCD/CTSB/CXCR2/HSP90AA1/FUCA1/HPSE	8
	regulation of superoxide metabolic process	3/57	32/18862	0.000121948	0.00167751	0.000932186	PRKCD/EGFR/NFE2L2	3
	tissue homeostasis	6/57	260/18862	0.000130408	0.00178327	0.000990956	CA2/EGFR/PTK2B/PTPN11/RBP4/SLC28A2	6
	smooth muscle cell migration	4/57	88/18862	0.000144669	0.00196665	0.00109285	ACE/SERPINE1/NFE2L2/NOX4	4
	positive regulation of cellular catabolic process	7/57	384/18862	0.00015106	0.00201896	0.00112192	CTSC/PRKCD/PTPN1/NFE2L2/INSR/PTK2B/HSP90AA1	7
	cell death in response to oxidative stress	4/57	89/18862	0.000151138	0.00201896	0.00112192	PRKCD/NFE2L2/MET/MCL1	4
	regulation of stress fiber assembly	4/57	89/18862	0.000151138	0.00201896	0.00112192	EPHA1/MET/NOX4/PIK3R1	4
	receptor metabolic process	5/57	168/18862	0.000152091	0.00202002	0.00112251	GRIA1/PTPN1/INSR/ACHE/CXCR2	5
	positive regulation of phosphatidylinositol 3-kinase signaling	4/57	90/18862	0.000157813	0.00208404	0.00115809	PIK3CA/INSR/FLT1/PIK3R1	4
	central nervous system neuron axonogenesis	3/57	35/18862	0.000159886	0.00208756	0.00116004	EPHB2/EPHB1/HSP90AA1	3
	superoxide anion generation	3/57	35/18862	0.000159886	0.00208756	0.00116004	PRKCD/EGFR/NOX4	3
	organic hydroxy compound transport	6/57	271/18862	0.000163396	0.00212139	0.00117885	SLC6A4/SLC6A2/CNR1/CFTR/PTPN11/RBP4	6
	neuron projection organization	4/57	91/18862	0.0001647	0.00212637	0.00118162	EPHB2/EPHB1/INSR/CDK5R1	4
	monosaccharide metabolic process	6/57	272/18862	0.000166695	0.00214017	0.00118928	PIK3CA/INSR/PTPN2/RBP4/RORA/FUCA1	6
	regulation of NMDA receptor activity	3/57	36/18862	0.000174048	0.00222224	0.00123489	GRIA1/EPHB2/PTK2B	3
	regulation of protein tyrosine kinase activity	4/57	94/18862	0.000186663	0.0023702	0.00131711	ACE/PTPN1/NOX4/PTPN2	4
	negative regulation of insulin receptor signaling pathway	3/57	37/18862	0.000189	0.00238677	0.00132632	PRKCD/PTPN1/PTPN2	3
	regulation of protein secretion	6/57	279/18862	0.000191293	0.00240259	0.00133511	EGFR/ACHE/CNR1/CFTR/PTPN11/RBP4	6
	regulation of cytokine-mediated signaling pathway	5/57	177/18862	0.000194002	0.00242345	0.0013467	MMP12/PTPN1/JAK1/PTPN2/PTPN11	5
	positive regulation of nitric oxide biosynthetic process	3/57	38/18862	0.000204761	0.0025441	0.00141374	INSR/PTK2B/HSP90AA1	3
	regulation of transporter activity	6/57	283/18862	0.000206586	0.00255305	0.00141872	GRIA1/EPHB2/PRKCD/ABCB1/PTK2B/CFTR	6
	regulation of actomyosin structure organization	4/57	98/18862	0.000219138	0.00269231	0.0014961	EPHA1/MET/NOX4/PIK3R1	4
	negative regulation of cellular response to insulin stimulus	3/57	39/18862	0.00022135	0.00269231	0.0014961	PRKCD/PTPN1/PTPN2	3
	positive regulation of nitric oxide metabolic process	3/57	39/18862	0.00022135	0.00269231	0.0014961	INSR/PTK2B/HSP90AA1	3
	regulation of protein localization to plasma membrane	4/57	100/18862	0.000236817	0.00286536	0.00159227	EPHB2/EPHA3/EGFR/PIK3R1	4
	response to unfolded protein	5/57	185/18862	0.000238187	0.00286692	0.00159313	PTPN1/NFE2L2/PIK3R1/PTPN2/HSP90AA1	5
	muscle cell migration	4/57	101/18862	0.000246031	0.002946	0.00163708	ACE/SERPINE1/NFE2L2/NOX4	4
	regulation of actin filament bundle assembly	4/57	102/18862	0.000255501	0.00303055	0.00168406	EPHA1/MET/NOX4/PIK3R1	4
	negative regulation of cell-matrix adhesion	3/57	41/18862	0.000257085	0.00303055	0.00168406	SERPINE1/MMP12/PIK3R1	3
	negative regulation of cell adhesion	6/57	295/18862	0.000258338	0.00303055	0.00168406	SERPINE1/MMP12/PRKCD/PIK3R1/PTPN2/PTPN11	6
	positive regulation of cellular protein localization	6/57	295/18862	0.000258338	0.00303055	0.00168406	EPHB2/EPHA3/PRKCD/EGFR/CDK5R1/PIK3R1	6
	regulation of response to cytokine stimulus	5/57	189/18862	0.000262963	0.00306922	0.00170555	MMP12/PTPN1/JAK1/PTPN2/PTPN11	5
	response to retinoic acid	4/57	103/18862	0.000265229	0.00308013	0.00171161	SLC6A4/EPHA3/PTK2B/RBP4	4
	actomyosin structure organization	5/57	191/18862	0.000276062	0.0031899	0.00177261	EPHA1/MET/PTK2B/NOX4/PIK3R1	5
	phosphatidylinositol-mediated signaling	5/57	192/18862	0.000282795	0.00325144	0.00180681	EGFR/PIK3CA/INSR/FLT1/PIK3R1	5
	positive regulation of peptidyl-tyrosine phosphorylation	5/57	193/18862	0.000289652	0.00331379	0.00184146	ACE/PTPN1/PTK2B/NOX4/PTPN11	5
	response to antibiotic	3/57	43/18862	0.000296354	0.00336041	0.00186736	AOC3/JAK1/HSP90AA1	3
	regulation of protein localization to membrane	5/57	194/18862	0.000296635	0.00336041	0.00186736	EPHB2/EPHA3/EGFR/CDK5R1/PIK3R1	5
	memory	4/57	107/18862	0.000306821	0.00345885	0.00192206	GRIA1/SLC6A4/INSR/CNR1	4
	inositol lipid-mediated signaling	5/57	196/18862	0.000310983	0.00348875	0.00193868	EGFR/PIK3CA/INSR/FLT1/PIK3R1	5
	intrinsic apoptotic signaling pathway in response to oxidative stress	3/57	44/18862	0.000317358	0.00352603	0.00195939	PRKCD/NFE2L2/MCL1	3
	positive regulation of phospholipase C activity	3/57	44/18862	0.000317358	0.00352603	0.00195939	EDNRA/EGFR/FLT1	3
	actin filament organization	7/57	435/18862	0.000323218	0.0035521	0.00197388	EPHA1/PRKCD/PIK3CA/MET/PTK2B/NOX4/PIK3R1	7
	regulation of peptide secretion	6/57	308/18862	0.000325406	0.0035521	0.00197388	EGFR/ACHE/CNR1/CFTR/PTPN11/RBP4	6
	positive regulation of DNA metabolic process	5/57	198/18862	0.000325852	0.0035521	0.00197388	PRKCD/EGFR/PTK2B/PRKDC/HSP90AA1	5
	carbohydrate derivative catabolic process	5/57	198/18862	0.000325852	0.0035521	0.00197388	MMP12/PRKCD/PDE4A/FUCA1/HPSE	5
	receptor internalization	4/57	111/18862	0.000352899	0.00382887	0.00212768	GRIA1/INSR/ACHE/CXCR2	4
	cellular response to interleukin-6	3/57	46/18862	0.000362195	0.00389127	0.00216236	JAK1/PTPN2/PTPN11	3
	regulation of phospholipase C activity	3/57	46/18862	0.000362195	0.00389127	0.00216236	EDNRA/EGFR/FLT1	3
	positive regulation of transporter activity	4/57	112/18862	0.000365151	0.00389127	0.00216236	EPHB2/PRKCD/ABCB1/CFTR	4
	positive regulation of supramolecular fiber organization	5/57	203/18862	0.000365386	0.00389127	0.00216236	EPHA1/MET/CDK5R1/PTK2B/NOX4	5
	response to topologically incorrect protein	5/57	206/18862	0.000390788	0.00408304	0.00226893	PTPN1/NFE2L2/PIK3R1/PTPN2/HSP90AA1	5
	regulation of developmental growth	6/57	319/18862	0.000392227	0.00408304	0.00226893	SLC6A4/PIK3CA/INSR/CDK5R1/PRKDC/RBP4	6
	positive regulation of catabolic process	7/57	450/18862	0.000396365	0.00408304	0.00226893	CTSC/PRKCD/PTPN1/NFE2L2/INSR/PTK2B/HSP90AA1	7
	fever generation	2/57	10/18862	0.000397527	0.00408304	0.00226893	PTGER3/CNR1	2
	serotonin secretion	2/57	10/18862	0.000397527	0.00408304	0.00226893	SLC6A4/CNR1	2
	positive regulation of heat generation	2/57	10/18862	0.000397527	0.00408304	0.00226893	PTGER3/CNR1	2
	trans-synaptic signaling, modulating synaptic transmission	2/57	10/18862	0.000397527	0.00408304	0.00226893	EPHB2/CNR1	2
	regulation of chloride transport	2/57	10/18862	0.000397527	0.00408304	0.00226893	ABCB1/CFTR	2
	unsaturated fatty acid metabolic process	4/57	115/18862	0.000403735	0.00412846	0.00229416	CYP2C9/CYP2C19/EPHX1/SCD	4
	regulation of peptide hormone secretion	5/57	209/18862	0.000417504	0.00425045	0.00236195	EGFR/CNR1/CFTR/PTPN11/RBP4	5
	glucose metabolic process	5/57	210/18862	0.000426709	0.00432511	0.00240344	PIK3CA/INSR/PTPN2/RBP4/RORA	5
	receptor-mediated endocytosis	6/57	328/18862	0.000454518	0.00458686	0.00254889	GRIA1/SERPINE1/INSR/ACHE/CXCR2/HSP90AA1	6
	response to interleukin-6	3/57	50/18862	0.00046367	0.00465888	0.00258891	JAK1/PTPN2/PTPN11	3
	regulation of PERK-mediated unfolded protein response	2/57	11/18862	0.000484923	0.00485133	0.00269586	PTPN1/PTPN2	2
	regulation of protein localization to cell periphery	4/57	121/18862	0.000489511	0.00487612	0.00270964	EPHB2/EPHA3/EGFR/PIK3R1	4
	hormone metabolic process	5/57	218/18862	0.000505983	0.00501857	0.0027888	ACE/MME/CYP2C9/PTPN11/RBP4	5
	positive regulation of cytoskeleton organization	5/57	220/18862	0.000527428	0.00520892	0.00289457	EPHA1/MET/CDK5R1/PTK2B/NOX4	5
	terpenoid metabolic process	4/57	124/18862	0.000536939	0.00525791	0.00292179	EGFR/CYP2C9/CYP2C19/RBP4	4
	positive regulation of hormone secretion	4/57	124/18862	0.000536939	0.00525791	0.00292179	EGFR/CFTR/PTPN11/RBP4	4
	ER-nucleus signaling pathway	3/57	53/18862	0.000550635	0.00534672	0.00297114	PTPN1/NFE2L2/PTPN2	3
	glutamate receptor signaling pathway	3/57	53/18862	0.000550635	0.00534672	0.00297114	GRIA1/CDK5R1/PTK2B	3
	response to ethanol	4/57	126/18862	0.000570319	0.00543132	0.00301816	PTK2B/TYMS/CNR1/RBP4	4
	positive regulation of apoptotic signaling pathway	4/57	126/18862	0.000570319	0.00543132	0.00301816	CTSC/PRKCD/MCL1/PTPN2	4
	regulation of chemotaxis	5/57	224/18862	0.000572364	0.00543132	0.00301816	SERPINE1/F3/MET/PTK2B/PTPN2	5
	regulation of angiotensin levels in blood	2/57	12/18862	0.000580779	0.00543132	0.00301816	ACE/MME	2
	angiotensin maturation	2/57	12/18862	0.000580779	0.00543132	0.00301816	ACE/MME	2
	negative regulation of cell adhesion mediated by integrin	2/57	12/18862	0.000580779	0.00543132	0.00301816	SERPINE1/PTPN11	2
	regulation of protein polymerization	5/57	225/18862	0.000584035	0.00543132	0.00301816	PRKCD/MET/CDK5R1/PTK2B/HSP90AA1	5
	positive regulation of cell projection organization	6/57	344/18862	0.00058412	0.00543132	0.00301816	EPHA3/PIK3CA/NFE2L2/PTK2B/PIK3R1/CNR1	6
	regulation of cytosolic calcium ion concentration	6/57	344/18862	0.00058412	0.00543132	0.00301816	GRIA1/EDNRA/PTK2B/PTGER3/CNR1/CXCR2	6
	endoplasmic reticulum unfolded protein response	4/57	127/18862	0.000587551	0.00543132	0.00301816	PTPN1/NFE2L2/PIK3R1/PTPN2	4
	regulation of tube diameter	4/57	127/18862	0.000587551	0.00543132	0.00301816	ACE/SLC6A4/EDNRA/EGFR	4
	blood vessel diameter maintenance	4/57	127/18862	0.000587551	0.00543132	0.00301816	ACE/SLC6A4/EDNRA/EGFR	4
	regulation of type I interferon production	4/57	128/18862	0.000605149	0.0055496	0.00308389	MMP12/PRKDC/PTPN11/HSP90AA1	4
	regulation of tube size	4/57	128/18862	0.000605149	0.0055496	0.00308389	ACE/SLC6A4/EDNRA/EGFR	4
	positive regulation of reactive oxygen species biosynthetic process	3/57	55/18862	0.00061403	0.00560879	0.00311677	INSR/PTK2B/HSP90AA1	3
	response to hypoxia	6/57	348/18862	0.000620619	0.00562511	0.00312585	SLC6A4/EDNRA/NFE2L2/PTK2B/NOX4/RORA	6
	type I interferon production	4/57	129/18862	0.000623119	0.00562511	0.00312585	MMP12/PRKDC/PTPN11/HSP90AA1	4
	positive regulation of protein secretion	4/57	129/18862	0.000623119	0.00562511	0.00312585	EGFR/ACHE/CFTR/RBP4	4
	regulation of DNA metabolic process	6/57	353/18862	0.000668711	0.00601319	0.0033415	PRKCD/EGFR/PIK3CA/PTK2B/PRKDC/HSP90AA1	6
	positive regulation of protein polymerization	4/57	132/18862	0.000679302	0.0060425	0.00335778	MET/CDK5R1/PTK2B/HSP90AA1	4
	T cell costimulation	3/57	57/18862	0.000681908	0.0060425	0.00335778	PIK3CA/PIK3R1/PTPN11	3
	regulation of phosphatidylinositol 3-kinase activity	3/57	57/18862	0.000681908	0.0060425	0.00335778	PTK2B/FLT1/PIK3R1	3
	response to alcohol	5/57	233/18862	0.000683957	0.0060425	0.00335778	PTK2B/TYMS/CNR1/CFTR/RBP4	5
	regulation of heat generation	2/57	13/18862	0.000685043	0.0060425	0.00335778	PTGER3/CNR1	2
	divalent inorganic cation homeostasis	7/57	499/18862	0.000732433	0.00643594	0.00357642	GRIA1/EDNRA/EGFR/PTK2B/PTGER3/CNR1/CXCR2	7
	response to hydrogen peroxide	4/57	135/18862	0.000738986	0.00646077	0.00359021	PRKCD/NFE2L2/MET/PTK2B	4
	response to decreased oxygen levels	6/57	360/18862	0.000740849	0.00646077	0.00359021	SLC6A4/EDNRA/NFE2L2/PTK2B/NOX4/RORA	6
	arachidonic acid metabolic process	3/57	59/18862	0.000754394	0.00650524	0.00361493	CYP2C9/CYP2C19/EPHX1	3
	lymphocyte costimulation	3/57	59/18862	0.000754394	0.00650524	0.00361493	PIK3CA/PIK3R1/PTPN11	3
	regulation of nitric oxide biosynthetic process	3/57	59/18862	0.000754394	0.00650524	0.00361493	INSR/PTK2B/HSP90AA1	3
	negative regulation of protein phosphorylation	6/57	362/18862	0.00076253	0.00655095	0.00364033	EPHB2/EPHA1/PRKCD/PTPN1/PRKDC/PTPN2	6
	B cell differentiation	4/57	137/18862	0.000780781	0.0066829	0.00371365	PTK2B/PIK3R1/PRKDC/PTPN2	4
	positive regulation of phospholipase activity	3/57	60/18862	0.000792403	0.0067033	0.00372499	EDNRA/EGFR/FLT1	3
	dendritic spine morphogenesis	3/57	60/18862	0.000792403	0.0067033	0.00372499	EPHB2/EPHB1/CDK5R1	3
	positive regulation of protein tyrosine kinase activity	3/57	60/18862	0.000792403	0.0067033	0.00372499	ACE/PTPN1/NOX4	3
	platelet-derived growth factor receptor-beta signaling pathway	2/57	14/18862	0.000797667	0.0067033	0.00372499	PTPN1/PTPN2	2
	response to UV-A	2/57	14/18862	0.000797667	0.0067033	0.00372499	MME/EGFR	2
	liver development	4/57	138/18862	0.000802293	0.00671775	0.00373302	EGFR/PIK3CA/MET/TYMS	4
	protein secretion	6/57	367/18862	0.000818885	0.00676709	0.00376043	EGFR/ACHE/CNR1/CFTR/PTPN11/RBP4	6
	immune response-regulating cell surface receptor signaling pathway involved in phagocytosis	4/57	139/18862	0.00082422	0.00676709	0.00376043	PRKCD/PIK3CA/PIK3R1/HSP90AA1	4
	hindbrain development	4/57	139/18862	0.00082422	0.00676709	0.00376043	SLC6A4/CDK5R1/PTPN11/RORA	4
	Fc-gamma receptor signaling pathway involved in phagocytosis	4/57	139/18862	0.00082422	0.00676709	0.00376043	PRKCD/PIK3CA/PIK3R1/HSP90AA1	4
	positive regulation of chemotaxis	4/57	139/18862	0.00082422	0.00676709	0.00376043	SERPINE1/F3/MET/PTK2B	4
	negative regulation of protein kinase activity	5/57	243/18862	0.000826276	0.00676709	0.00376043	EPHB2/EPHA1/PRKCD/PTPN1/PTPN2	5
	establishment of protein localization to extracellular region	6/57	368/18862	0.000830533	0.00676709	0.00376043	EGFR/ACHE/CNR1/CFTR/PTPN11/RBP4	6
	regulation of nitric oxide metabolic process	3/57	61/18862	0.000831611	0.00676709	0.00376043	INSR/PTK2B/HSP90AA1	3
	Fc-gamma receptor signaling pathway	4/57	140/18862	0.000846568	0.00684063	0.0038013	PRKCD/PIK3CA/PIK3R1/HSP90AA1	4
	hepaticobiliary system development	4/57	140/18862	0.000846568	0.00684063	0.0038013	EGFR/PIK3CA/MET/TYMS	4
	bone resorption	3/57	62/18862	0.000872031	0.00702182	0.00390199	CA2/EGFR/PTK2B	3
	peptide hormone secretion	5/57	247/18862	0.000888996	0.00713357	0.00396409	EGFR/CNR1/CFTR/PTPN11/RBP4	5
	regulation of intracellular protein transport	5/57	248/18862	0.000905216	0.0072386	0.00402245	PRKCD/PTPN1/CDK5R1/PIK3R1/PTPN11	5
	cellular response to drug	3/57	63/18862	0.000913678	0.00724534	0.00402619	EGFR/NFE2L2/PDE4A	3
	protein localization to extracellular region	6/57	375/18862	0.000915704	0.00724534	0.00402619	EGFR/ACHE/CNR1/CFTR/PTPN11/RBP4	6
	isoprenoid metabolic process	4/57	143/18862	0.000916179	0.00724534	0.00402619	EGFR/CYP2C9/CYP2C19/RBP4	4
	negative regulation of type I interferon-mediated signaling pathway	2/57	15/18862	0.000918599	0.00724534	0.00402619	MMP12/PTPN2	2
	regulation of cellular carbohydrate metabolic process	4/57	144/18862	0.000940252	0.00736584	0.00409316	INSR/PTK2B/PTPN2/RORA	4
	response to purine-containing compound	4/57	144/18862	0.000940252	0.00736584	0.00409316	SLC6A4/PTK2B/NOX4/CFTR	4
	cellular response to retinoic acid	3/57	64/18862	0.000956567	0.00746833	0.00415011	SLC6A4/EPHA3/PTK2B	3
	Fc receptor mediated stimulatory signaling pathway	4/57	145/18862	0.000964769	0.007507	0.0041716	PRKCD/PIK3CA/PIK3R1/HSP90AA1	4
	response to UV	4/57	146/18862	0.000989732	0.0076754	0.00426518	MME/PRKCD/EGFR/PIK3R1	4
	glycolipid catabolic process	2/57	16/18862	0.00104779	0.00800008	0.0044456	PRKCD/FUCA1	2
	cell proliferation in external granule layer	2/57	16/18862	0.00104779	0.00800008	0.0044456	SLC6A4/RORA	2
	cerebellar granule cell precursor proliferation	2/57	16/18862	0.00104779	0.00800008	0.0044456	SLC6A4/RORA	2
	heat generation	2/57	16/18862	0.00104779	0.00800008	0.0044456	PTGER3/CNR1	2
	response to oxygen levels	6/57	385/18862	0.00104891	0.00800008	0.0044456	SLC6A4/EDNRA/NFE2L2/PTK2B/NOX4/RORA	6
	regulation of ion transmembrane transporter activity	5/57	257/18862	0.00106132	0.0080681	0.0044834	GRIA1/EPHB2/ABCB1/PTK2B/CFTR	5
	cellular response to unfolded protein	4/57	149/18862	0.00106735	0.00808736	0.0044941	PTPN1/NFE2L2/PIK3R1/PTPN2	4
	regulation of myeloid cell differentiation	5/57	258/18862	0.00107982	0.00815512	0.00453175	CA2/PTK2B/PIK3R1/PRKDC/PTPN2	5
	negative regulation of cell-substrate adhesion	3/57	67/18862	0.00109283	0.00818307	0.00454729	SERPINE1/MMP12/PIK3R1	3
	circadian regulation of gene expression	3/57	67/18862	0.00109283	0.00818307	0.00454729	TOP1/NAMPT/RORA	3
	positive regulation of cellular protein catabolic process	4/57	150/18862	0.00109415	0.00818307	0.00454729	CTSC/NFE2L2/PTK2B/HSP90AA1	4
	regulation of hormone secretion	5/57	260/18862	0.00111755	0.00833113	0.00462956	EGFR/CNR1/CFTR/PTPN11/RBP4	5
	positive regulation of peptide secretion	4/57	151/18862	0.00112141	0.00833306	0.00463064	EGFR/ACHE/CFTR/RBP4	4
	regulation of oxidative stress-induced cell death	3/57	68/18862	0.00114083	0.00845018	0.00469572	NFE2L2/MET/MCL1	3
	positive regulation of neuron projection development	4/57	153/18862	0.00117737	0.00864911	0.00480626	EPHA3/NFE2L2/PTK2B/CNR1	4
	cell proliferation in hindbrain	2/57	17/18862	0.0011852	0.00864911	0.00480626	SLC6A4/RORA	2
	replicative senescence	2/57	17/18862	0.0011852	0.00864911	0.00480626	SERPINE1/MME	2
	negative regulation of anoikis	2/57	17/18862	0.0011852	0.00864911	0.00480626	PIK3CA/MCL1	2
	regulation of lipid kinase activity	3/57	69/18862	0.00119014	0.00864911	0.00480626	PTK2B/FLT1/PIK3R1	3
	regulation of synaptic transmission, glutamatergic	3/57	69/18862	0.00119014	0.00864911	0.00480626	EGFR/PTK2B/CNR1	3
	positive regulation of cell cycle	6/57	395/18862	0.00119657	0.00866857	0.00481708	SLC6A4/EGFR/INSR/CDK2/CDK5R1/PTPN11	6
	regulation of phospholipase activity	3/57	70/18862	0.00124078	0.00896075	0.00497944	EDNRA/EGFR/FLT1	3
	negative regulation of kinase activity	5/57	267/18862	0.00125734	0.00905203	0.00503017	EPHB2/EPHA1/PRKCD/PTPN1/PTPN2	5
	regulation of transmembrane transporter activity	5/57	268/18862	0.00127832	0.00917449	0.00509822	GRIA1/EPHB2/ABCB1/PTK2B/CFTR	5
	peptide secretion	6/57	401/18862	0.00129254	0.00923768	0.00513333	EGFR/ACHE/CNR1/CFTR/PTPN11/RBP4	6
	platelet activation	4/57	157/18862	0.00129511	0.00923768	0.00513333	PRKCD/PIK3CA/PIK3R1/PTPN11	4
	regulation of lipid metabolic process	6/57	402/18862	0.00130909	0.00930861	0.00517275	PRKCD/PTK2B/FLT1/CNR1/SCD/RORA	6
	negative regulation of cytoskeleton organization	4/57	158/18862	0.00132579	0.00934769	0.00519446	PRKCD/PIK3CA/MET/PIK3R1	4
	regulation of systemic arterial blood pressure by circulatory renin-angiotensin	2/57	18/18862	0.00133076	0.00934769	0.00519446	ACE/MME	2
	positive regulation of superoxide anion generation	2/57	18/18862	0.00133076	0.00934769	0.00519446	PRKCD/EGFR	2
	neurotransmitter biosynthetic process	2/57	18/18862	0.00133076	0.00934769	0.00519446	SLC6A4/ACHE	2
	regulation of intrinsic apoptotic signaling pathway	4/57	160/18862	0.00138866	0.00972485	0.00540405	PTPN1/NFE2L2/MCL1/PTPN2	4
	negative regulation of phosphorylation	6/57	407/18862	0.0013943	0.00973482	0.00540959	EPHB2/EPHA1/PRKCD/PTPN1/PRKDC/PTPN2	6
	positive regulation of lipase activity	3/57	73/18862	0.00140078	0.00975063	0.00541838	EDNRA/EGFR/FLT1	3
	hematopoietic progenitor cell differentiation	4/57	161/18862	0.00142087	0.00980188	0.00544685	ACE/NFE2L2/FLT1/PRKDC	4
	postsynapse organization	4/57	161/18862	0.00142087	0.00980188	0.00544685	EPHB2/EPHB1/INSR/CDK5R1	4
	negative regulation of supramolecular fiber organization	4/57	161/18862	0.00142087	0.00980188	0.00544685	PRKCD/PIK3CA/MET/PIK3R1	4
	copulation	2/57	19/18862	0.00148444	0.0101061	0.00561593	SLC6A4/CNR1	2
	retinal ganglion cell axon guidance	2/57	19/18862	0.00148444	0.0101061	0.00561593	EPHB2/EPHB1	2
	positive regulation of bone resorption	2/57	19/18862	0.00148444	0.0101061	0.00561593	CA2/EGFR	2
	lung development	4/57	163/18862	0.00148684	0.0101061	0.00561593	MME/MMP12/EGFR/RBP4	4
	positive regulation of cellular amide metabolic process	4/57	163/18862	0.00148684	0.0101061	0.00561593	PRKCD/NFE2L2/PTK2B/PRKDC	4
	response to nutrient	4/57	165/18862	0.00155492	0.0105379	0.00585585	SLC6A4/EGFR/TYMS/CNR1	4
	myeloid cell differentiation	6/57	419/18862	0.00161615	0.0109006	0.00605743	CA2/PTK2B/PIK3R1/PRKDC/PTPN2/PTPN11	6
	respiratory tube development	4/57	167/18862	0.00162515	0.0109006	0.00605743	MME/MMP12/EGFR/RBP4	4
	serotonin transport	2/57	20/18862	0.00164618	0.0109006	0.00605743	SLC6A4/CNR1	2
	response to lithium ion	2/57	20/18862	0.00164618	0.0109006	0.00605743	NFE2L2/PTK2B	2
	epoxygenase P450 pathway	2/57	20/18862	0.00164618	0.0109006	0.00605743	CYP2C9/CYP2C19	2
	platelet formation	2/57	20/18862	0.00164618	0.0109006	0.00605743	PRKDC/PTPN11	2
	regulation of superoxide anion generation	2/57	20/18862	0.00164618	0.0109006	0.00605743	PRKCD/EGFR	2
	negative regulation of hydrogen peroxide-induced cell death	2/57	20/18862	0.00164618	0.0109006	0.00605743	NFE2L2/MET	2
	cellular response to topologically incorrect protein	4/57	168/18862	0.00166107	0.0109678	0.00609477	PTPN1/NFE2L2/PIK3R1/PTPN2	4
	endocrine process	3/57	78/18862	0.00169521	0.0111296	0.00618467	ACE/MME/PTPN11	3
	negative regulation of ERK1 and ERK2 cascade	3/57	78/18862	0.00169521	0.0111296	0.00618467	EPHB2/PTPN1/PTPN2	3
	cell junction assembly	6/57	425/18862	0.0017367	0.0113376	0.00630026	ACE/EPHB2/EPHA3/EPHB1/ACHE/PTK2B	6
	positive regulation of cell adhesion	6/57	425/18862	0.0017367	0.0113376	0.00630026	EPHA1/PIK3CA/PTK2B/PIK3R1/JAK1/PTPN11	6
	monoamine transport	3/57	79/18862	0.00175837	0.0114467	0.00636089	SLC6A4/SLC6A2/CNR1	3
	temperature homeostasis	4/57	171/18862	0.00177217	0.0115042	0.00639282	ACHE/PTGER3/CNR1/SCD	4
	regulation of neuron projection development	6/57	428/18862	0.00179949	0.0116488	0.00647318	EPHB2/EPHA3/NFE2L2/CDK5R1/PTK2B/CNR1	6
	platelet morphogenesis	2/57	21/18862	0.00181594	0.0116898	0.00649596	PRKDC/PTPN11	2
	vascular wound healing	2/57	21/18862	0.00181594	0.0116898	0.00649596	SERPINE1/HPSE	2
	central nervous system neuron development	3/57	81/18862	0.00188907	0.0120932	0.00672011	EPHB2/EPHB1/HSP90AA1	3
	regulation of neurotransmitter receptor activity	3/57	81/18862	0.00188907	0.0120932	0.00672011	GRIA1/EPHB2/PTK2B	3
	protein polymerization	5/57	294/18862	0.00192026	0.0122589	0.00681222	PRKCD/MET/CDK5R1/PTK2B/HSP90AA1	5
	tissue remodeling	4/57	175/18862	0.0019282	0.0122757	0.00682155	ACE/CA2/EGFR/PTK2B	4
	response to osmotic stress	3/57	82/18862	0.00195663	0.0124224	0.00690308	ABCB1/EGFR/PTK2B	3
	regulation of synaptic plasticity	4/57	176/18862	0.00196865	0.0124474	0.00691697	GRIA1/MME/EPHB2/PTK2B	4
	response to endoplasmic reticulum stress	5/57	296/18862	0.00197788	0.0124474	0.00691697	PTPN1/NFE2L2/PIK3R1/CFTR/PTPN2	5
	negative regulation of transferase activity	5/57	296/18862	0.00197788	0.0124474	0.00691697	EPHB2/EPHA1/PRKCD/PTPN1/PTPN2	5
	regulation of systemic arterial blood pressure by renin-angiotensin	2/57	22/18862	0.00199366	0.0124474	0.00691697	ACE/MME	2
	negative regulation of response to reactive oxygen species	2/57	22/18862	0.00199366	0.0124474	0.00691697	NFE2L2/MET	2
	regulation of cell-cell adhesion	6/57	437/18862	0.00199827	0.0124474	0.00691697	PRKCD/PIK3CA/PIK3R1/JAK1/PTPN2/PTPN11	6
	regulation of small molecule metabolic process	6/57	437/18862	0.00199827	0.0124474	0.00691697	INSR/PTK2B/CNR1/SCD/PTPN2/RORA	6
	regulation of blood pressure	4/57	177/18862	0.00200968	0.0124836	0.00693706	ACE/MME/EDNRA/CNR1	4
	negative regulation of transport	6/57	438/18862	0.00202134	0.0124836	0.00693706	EPHB2/EPHA3/PTK2B/PTGER3/CNR1/PTPN11	6
	negative regulation of autophagy	3/57	83/18862	0.00202568	0.0124836	0.00693706	PIK3CA/MET/MCL1	3
	long-term synaptic potentiation	3/57	83/18862	0.00202568	0.0124836	0.00693706	MME/EPHB2/PTK2B	3
	central nervous system neuron differentiation	4/57	178/18862	0.00205131	0.0125745	0.00698756	EPHB2/EPHB1/RORA/HSP90AA1	4
	regulation of insulin secretion	4/57	178/18862	0.00205131	0.0125745	0.00698756	CNR1/CFTR/PTPN11/RBP4	4
	regulation of cellular response to oxidative stress	3/57	84/18862	0.00209623	0.0128158	0.00712169	NFE2L2/MET/MCL1	3
	cellular calcium ion homeostasis	6/57	442/18862	0.00211567	0.0129006	0.00716878	GRIA1/EDNRA/PTK2B/PTGER3/CNR1/CXCR2	6
	hormone secretion	5/57	302/18862	0.00215836	0.0130503	0.00725196	EGFR/CNR1/CFTR/PTPN11/RBP4	5
	regulation of neuron death	5/57	302/18862	0.00215836	0.0130503	0.00725196	EPHB1/PIK3CA/CDK5R1/PTK2B/MCL1	5
	regulation of platelet-derived growth factor receptor signaling pathway	2/57	23/18862	0.00217931	0.0130503	0.00725196	F3/PTPN2	2
	cerebellar cortex formation	2/57	23/18862	0.00217931	0.0130503	0.00725196	PTPN11/RORA	2
	exogenous drug catabolic process	2/57	23/18862	0.00217931	0.0130503	0.00725196	CYP2C9/CYP2C19	2
	positive regulation of long-term synaptic potentiation	2/57	23/18862	0.00217931	0.0130503	0.00725196	MME/EPHB2	2
	negative regulation of MAPK cascade	4/57	181/18862	0.00217975	0.0130503	0.00725196	EPHB2/PRKCD/PTPN1/PTPN2	4
	regulation of protein-containing complex assembly	6/57	446/18862	0.0022133	0.0132169	0.00734456	PRKCD/MET/CDK5R1/PTK2B/PTPN11/HSP90AA1	6
	response to radiation	6/57	447/18862	0.00223823	0.0133313	0.00740816	MME/PRKCD/EGFR/NOX4/PIK3R1/PRKDC	6
	transport across blood-brain barrier	3/57	87/18862	0.00231701	0.0137651	0.00764917	ABCB1/INSR/SLC28A2	3
	synaptic transmission, dopaminergic	2/57	24/18862	0.00237283	0.0139888	0.00777349	SLC6A4/SLC6A2	2
	growth hormone receptor signaling pathway	2/57	24/18862	0.00237283	0.0139888	0.00777349	PTPN1/PIK3R1	2
	regulation of anoikis	2/57	24/18862	0.00237283	0.0139888	0.00777349	PIK3CA/MCL1	2
	vascular transport	3/57	88/18862	0.00239368	0.0140045	0.00778225	ABCB1/INSR/SLC28A2	3
	cellular response to UV	3/57	88/18862	0.00239368	0.0140045	0.00778225	MME/PRKCD/PIK3R1	3
	hematopoietic stem cell differentiation	3/57	88/18862	0.00239368	0.0140045	0.00778225	ACE/NFE2L2/PRKDC	3
	positive regulation of cytosolic calcium ion concentration	5/57	310/18862	0.00241738	0.01408	0.0078242	EDNRA/PTK2B/PTGER3/CNR1/CXCR2	5
	calcium ion homeostasis	6/57	454/18862	0.00241877	0.01408	0.0078242	GRIA1/EDNRA/PTK2B/PTGER3/CNR1/CXCR2	6
	bone remodeling	3/57	89/18862	0.00247191	0.0143532	0.007976	CA2/EGFR/PTK2B	3
	negative regulation of catabolic process	5/57	312/18862	0.00248552	0.0143601	0.00797983	EGFR/PIK3CA/MET/MCL1/CNR1	5
	hormone transport	5/57	312/18862	0.00248552	0.0143601	0.00797983	EGFR/CNR1/CFTR/PTPN11/RBP4	5
	respiratory system development	4/57	188/18862	0.00250088	0.0144128	0.0080091	MME/MMP12/EGFR/RBP4	4
	JNK cascade	4/57	189/18862	0.00254926	0.0145806	0.00810239	EPHB1/PTPN1/EGFR/PTK2B	4
	synaptic transmission, glutamatergic	3/57	90/18862	0.0025517	0.0145806	0.00810239	EGFR/PTK2B/CNR1	3
	cellular response to hydrogen peroxide	3/57	90/18862	0.0025517	0.0145806	0.00810239	PRKCD/NFE2L2/MET	3
	drug catabolic process	2/57	25/18862	0.00257417	0.0145806	0.00810239	CYP2C9/CYP2C19	2
	regulation of response to interferon-gamma	2/57	25/18862	0.00257417	0.0145806	0.00810239	JAK1/PTPN2	2
	regulation of interferon-gamma-mediated signaling pathway	2/57	25/18862	0.00257417	0.0145806	0.00810239	JAK1/PTPN2	2
	cellular response to growth hormone stimulus	2/57	25/18862	0.00257417	0.0145806	0.00810239	PTPN1/PIK3R1	2
	mononuclear cell migration	4/57	190/18862	0.00259829	0.0146813	0.00815832	SERPINE1/PTK2B/FLT1/CXCR2	4
	lipid transport	6/57	461/18862	0.0026101	0.0147121	0.00817542	ACE/PRKCD/ABCB1/CFTR/PTPN11/RBP4	6
	interferon-gamma-mediated signaling pathway	3/57	91/18862	0.00263308	0.0148055	0.00822732	PRKCD/JAK1/PTPN2	3
	cellular response to radiation	4/57	191/18862	0.00264796	0.014853	0.00825375	MME/PRKCD/NOX4/PIK3R1	4
	negative regulation of myeloid cell differentiation	3/57	92/18862	0.00271604	0.015198	0.00844545	PTK2B/PIK3R1/PTPN2	3
	urogenital system development	5/57	320/18862	0.00277217	0.0154484	0.00858459	ACE/CA2/MME/EPHB2/RBP4	5
	central nervous system projection neuron axonogenesis	2/57	26/18862	0.00278329	0.0154484	0.00858459	EPHB2/EPHB1	2
	regulation of hydrogen peroxide-induced cell death	2/57	26/18862	0.00278329	0.0154484	0.00858459	NFE2L2/MET	2
	response to cAMP	3/57	93/18862	0.00280061	0.0154484	0.00858459	PTK2B/NOX4/CFTR	3
	regulation of response to oxidative stress	3/57	93/18862	0.00280061	0.0154484	0.00858459	NFE2L2/MET/MCL1	3
	protein import	4/57	194/18862	0.0028009	0.0154484	0.00858459	MMP12/PRKCD/PIK3R1/HSP90AA1	4
	regulation of cell junction assembly	4/57	195/18862	0.00285319	0.0156994	0.00872405	ACE/EPHB2/EPHA3/EPHB1	4
	cerebellum development	3/57	94/18862	0.00288678	0.0158464	0.00880578	CDK5R1/PTPN11/RORA	3
	regulation of neuron apoptotic process	4/57	197/18862	0.00295979	0.0161737	0.00898767	PIK3CA/CDK5R1/PTK2B/MCL1	4
	positive regulation of peptide hormone secretion	3/57	95/18862	0.00297457	0.0161737	0.00898767	EGFR/CFTR/RBP4	3
	negative regulation of intrinsic apoptotic signaling pathway	3/57	95/18862	0.00297457	0.0161737	0.00898767	PTPN1/NFE2L2/MCL1	3
	T cell activation	6/57	474/18862	0.00299547	0.0161737	0.00898767	PIK3CA/PIK3R1/PRKDC/PTPN2/PTPN11/RORA	6
	positive regulation of acute inflammatory response	2/57	27/18862	0.00300013	0.0161737	0.00898767	PTGER3/CNR1	2
	regulation of homotypic cell-cell adhesion	2/57	27/18862	0.00300013	0.0161737	0.00898767	PRKCD/JAK1	2
	negative regulation of response to oxidative stress	2/57	27/18862	0.00300013	0.0161737	0.00898767	NFE2L2/MET	2
	B cell activation	5/57	326/18862	0.0030024	0.0161737	0.00898767	PRKCD/PTK2B/PIK3R1/PRKDC/PTPN2	5
	signal release	6/57	475/18862	0.00302679	0.0162672	0.00903962	SLC6A4/EGFR/CNR1/CFTR/PTPN11/RBP4	6
	regulation of carbohydrate biosynthetic process	3/57	96/18862	0.003064	0.016429	0.00912951	INSR/PTK2B/PTPN2	3
	steroid metabolic process	5/57	329/18862	0.00312256	0.0167043	0.00928247	CYP2C9/CYP2C19/CFTR/SCD/RORA	5
	regulation of lipase activity	3/57	97/18862	0.00315506	0.0168391	0.00935742	EDNRA/EGFR/FLT1	3
	cellular divalent inorganic cation homeostasis	6/57	480/18862	0.00318709	0.0169709	0.00943064	GRIA1/EDNRA/PTK2B/PTGER3/CNR1/CXCR2	6
	glycoprotein catabolic process	2/57	28/18862	0.00322466	0.0170142	0.00945468	MMP12/HPSE	2
	positive regulation of vascular endothelial growth factor production	2/57	28/18862	0.00322466	0.0170142	0.00945468	RORA/HPSE	2
	acetylcholine receptor signaling pathway	2/57	28/18862	0.00322466	0.0170142	0.00945468	ACHE/CDK5R1	2
	regulation of oxidative stress-induced intrinsic apoptotic signaling pathway	2/57	28/18862	0.00322466	0.0170142	0.00945468	NFE2L2/MCL1	2
	response to mechanical stimulus	4/57	202/18862	0.00323816	0.0170464	0.00947262	EGFR/PIK3CA/PTK2B/PTPN11	4
	dendritic spine development	3/57	98/18862	0.00324778	0.0170582	0.00947915	EPHB2/EPHB1/CDK5R1	3
	sensory perception of pain	3/57	99/18862	0.00334215	0.0174744	0.00971046	MME/EPHB1/CNR1	3
	regulation of reactive oxygen species biosynthetic process	3/57	99/18862	0.00334215	0.0174744	0.00971046	INSR/PTK2B/HSP90AA1	3
	intrinsic apoptotic signaling pathway in response to DNA damage	3/57	100/18862	0.00343819	0.017832	0.00990915	PIK3R1/MCL1/PRKDC	3
	positive regulation of lamellipodium assembly	2/57	29/18862	0.00345683	0.017832	0.00990915	PIK3CA/PIK3R1	2
	modulation by virus of host process	2/57	29/18862	0.00345683	0.017832	0.00990915	INSR/TYMS	2
	positive regulation of microtubule polymerization	2/57	29/18862	0.00345683	0.017832	0.00990915	MET/CDK5R1	2
	neurotransmitter metabolic process	2/57	29/18862	0.00345683	0.017832	0.00990915	SLC6A4/ACHE	2
	angiogenesis involved in wound healing	2/57	29/18862	0.00345683	0.017832	0.00990915	SERPINE1/HPSE	2
	regulation of carbohydrate metabolic process	4/57	206/18862	0.00347335	0.0178376	0.00991226	INSR/PTK2B/PTPN2/RORA	4
	regulation of endocytosis	4/57	206/18862	0.00347335	0.0178376	0.00991226	SERPINE1/EPHA3/PTPN1/INSR	4
	insulin secretion	4/57	207/18862	0.00353392	0.0180386	0.010024	CNR1/CFTR/PTPN11/RBP4	4
	metencephalon development	3/57	101/18862	0.00353591	0.0180386	0.010024	CDK5R1/PTPN11/RORA	3
	regulation of receptor signaling pathway via JAK-STAT	3/57	101/18862	0.00353591	0.0180386	0.010024	CDK5R1/PTK2B/PTPN2	3
	neurotransmitter transport	4/57	209/18862	0.00365721	0.0184112	0.010231	SLC6A4/SLC6A2/CNR1/SLC28A2	4
	carbohydrate biosynthetic process	4/57	209/18862	0.00365721	0.0184112	0.010231	INSR/PTK2B/PTPN2/RBP4	4
	neuron death	5/57	342/18862	0.00368382	0.0184112	0.010231	EPHB1/PIK3CA/CDK5R1/PTK2B/MCL1	5
	cell death in response to hydrogen peroxide	2/57	30/18862	0.00369659	0.0184112	0.010231	NFE2L2/MET	2
	positive regulation of cyclin-dependent protein serine/threonine kinase activity	2/57	30/18862	0.00369659	0.0184112	0.010231	EGFR/CDK5R1	2
	positive regulation of synaptic transmission, glutamatergic	2/57	30/18862	0.00369659	0.0184112	0.010231	EGFR/PTK2B	2
	long-term synaptic depression	2/57	30/18862	0.00369659	0.0184112	0.010231	GRIA1/PTK2B	2
	transepithelial transport	2/57	30/18862	0.00369659	0.0184112	0.010231	ABCB1/CFTR	2
	regulation of endoplasmic reticulum stress-induced intrinsic apoptotic signaling pathway	2/57	30/18862	0.00369659	0.0184112	0.010231	PTPN1/PTPN2	2
	response to acetylcholine	2/57	30/18862	0.00369659	0.0184112	0.010231	ACHE/CDK5R1	2
	cellular response to acetylcholine	2/57	30/18862	0.00369659	0.0184112	0.010231	ACHE/CDK5R1	2
	positive regulation of ion transmembrane transporter activity	3/57	103/18862	0.00373642	0.0185297	0.0102969	EPHB2/ABCB1/CFTR	3
	regulation of nucleocytoplasmic transport	3/57	103/18862	0.00373642	0.0185297	0.0102969	PRKCD/PIK3R1/PTPN11	3
	regulation of neurotransmitter levels	4/57	211/18862	0.00378339	0.0187225	0.010404	SLC6A4/SLC6A2/ACHE/CNR1	4
	peptidyl-tyrosine dephosphorylation	3/57	104/18862	0.00383923	0.0189582	0.010535	PTPN1/PTPN2/PTPN11	3
	negative regulation of stress fiber assembly	2/57	31/18862	0.00394389	0.019351	0.0107532	MET/PIK3R1	2
	liver regeneration	2/57	31/18862	0.00394389	0.019351	0.0107532	EGFR/TYMS	2
	neurotransmitter reuptake	2/57	31/18862	0.00394389	0.019351	0.0107532	SLC6A4/SLC6A2	2
	cell-substrate junction organization	3/57	106/18862	0.00404999	0.0198295	0.0110192	EPHA3/PTK2B/PIK3R1	3
	regulation of intracellular transport	5/57	350/18862	0.00406335	0.0198529	0.0110321	PRKCD/PTPN1/CDK5R1/PIK3R1/PTPN11	5
	acute inflammatory response	3/57	107/18862	0.00415797	0.0201448	0.0111944	F3/PTGER3/CNR1	3
	positive regulation of peptidyl-serine phosphorylation	3/57	107/18862	0.00415797	0.0201448	0.0111944	EGFR/PIK3CA/HSP90AA1	3
	negative regulation of developmental growth	3/57	107/18862	0.00415797	0.0201448	0.0111944	SLC6A4/CDK5R1/RBP4	3
	positive regulation of response to DNA damage stimulus	3/57	107/18862	0.00415797	0.0201448	0.0111944	PRKCD/EGFR/PRKDC	3
	activation of phospholipase C activity	2/57	32/18862	0.00419868	0.0202149	0.0112333	EDNRA/EGFR	2
	peptide hormone processing	2/57	32/18862	0.00419868	0.0202149	0.0112333	ACE/MME	2
	cerebellar cortex morphogenesis	2/57	32/18862	0.00419868	0.0202149	0.0112333	PTPN11/RORA	2
	anatomical structure maturation	4/57	218/18862	0.00424832	0.020369	0.0113189	CDK5R1/PTK2B/TYMS/CFTR	4
	myeloid leukocyte migration	4/57	218/18862	0.00424832	0.020369	0.0113189	SERPINE1/PTK2B/FLT1/CXCR2	4
	biological process involved in interaction with host	4/57	219/18862	0.00431774	0.020659	0.0114801	EGFR/INSR/MET/TYMS	4
	epithelial cell migration	5/57	357/18862	0.00441779	0.0210392	0.0116914	PIK3CA/NFE2L2/MET/PTK2B/PTPN11	5
	regulation of response to DNA damage stimulus	4/57	221/18862	0.00445889	0.0210392	0.0116914	PRKCD/EGFR/MCL1/PRKDC	4
	positive regulation of microtubule polymerization or depolymerization	2/57	33/18862	0.00446093	0.0210392	0.0116914	MET/CDK5R1	2
	positive regulation of interferon-beta production	2/57	33/18862	0.00446093	0.0210392	0.0116914	PTPN11/HSP90AA1	2
	positive regulation of phosphatidylinositol 3-kinase activity	2/57	33/18862	0.00446093	0.0210392	0.0116914	PTK2B/FLT1	2
	neuron cellular homeostasis	2/57	33/18862	0.00446093	0.0210392	0.0116914	SLC6A2/CNR1	2
	signaling receptor ligand precursor processing	2/57	33/18862	0.00446093	0.0210392	0.0116914	ACE/MME	2
	lymphocyte differentiation	5/57	358/18862	0.00447017	0.0210399	0.0116917	PTK2B/PIK3R1/PRKDC/PTPN2/RORA	5
	regulation of receptor signaling pathway via STAT	3/57	110/18862	0.00449237	0.0211014	0.0117259	CDK5R1/PTK2B/PTPN2	3
	muscle cell proliferation	4/57	222/18862	0.00453062	0.0212379	0.0118018	EPHB1/EGFR/PRKDC/RBP4	4
	epithelium migration	5/57	360/18862	0.00457627	0.0214084	0.0118965	PIK3CA/NFE2L2/MET/PTK2B/PTPN11	5
	positive regulation of innate immune response	4/57	223/18862	0.00460313	0.0214906	0.0119422	MMP12/PRKCD/PRKDC/HSP90AA1	4
	protein processing	4/57	224/18862	0.00467642	0.0217449	0.0120835	ACE/SERPINE1/MME/F3	4
	negative regulation of apoptotic signaling pathway	4/57	224/18862	0.00467642	0.0217449	0.0120835	SERPINE1/PTPN1/NFE2L2/MCL1	4
	negative regulation of actin filament bundle assembly	2/57	34/18862	0.00473058	0.0217776	0.0121017	MET/PIK3R1	2
	anoikis	2/57	34/18862	0.00473058	0.0217776	0.0121017	PIK3CA/MCL1	2
	positive regulation of blood pressure	2/57	34/18862	0.00473058	0.0217776	0.0121017	ACE/CNR1	2
	positive regulation of cyclin-dependent protein kinase activity	2/57	34/18862	0.00473058	0.0217776	0.0121017	EGFR/CDK5R1	2
	negative regulation of endothelial cell apoptotic process	2/57	34/18862	0.00473058	0.0217776	0.0121017	SERPINE1/NFE2L2	2
	positive regulation of protein catabolic process	4/57	225/18862	0.00475049	0.0218258	0.0121285	CTSC/NFE2L2/PTK2B/HSP90AA1	4
	leukocyte chemotaxis	4/57	226/18862	0.00482535	0.0221257	0.0122952	SERPINE1/PTK2B/FLT1/CXCR2	4
	tissue migration	5/57	365/18862	0.00484936	0.0221918	0.0123319	PIK3CA/NFE2L2/MET/PTK2B/PTPN11	5
	negative regulation of oxidoreductase activity	2/57	35/18862	0.00500759	0.0228255	0.012684	AOC3/CNR1	2
	postsynaptic signal transduction	2/57	35/18862	0.00500759	0.0228255	0.012684	ACHE/CDK5R1	2
	neuron apoptotic process	4/57	230/18862	0.00513273	0.0233499	0.0129754	PIK3CA/CDK5R1/PTK2B/MCL1	4
	cell recognition	4/57	232/18862	0.00529124	0.023886	0.0132733	EPHB2/EPHA3/CDK5R1/CNR1	4
	regulation of systemic arterial blood pressure by hormone	2/57	36/18862	0.00529192	0.023886	0.0132733	ACE/MME	2
	negative regulation of smooth muscle cell migration	2/57	36/18862	0.00529192	0.023886	0.0132733	SERPINE1/NFE2L2	2
	cellular response to estradiol stimulus	2/57	36/18862	0.00529192	0.023886	0.0132733	ESR2/EGFR	2
	alcohol metabolic process	5/57	373/18862	0.00531021	0.0239218	0.0132932	CYP2C9/PTK2B/CFTR/SCD/RBP4	5
	regulation of epithelial cell proliferation	5/57	374/18862	0.00536993	0.0241438	0.0134166	MMP12/EGFR/F3/FLT1/PRKDC	5
	regulation of myeloid leukocyte differentiation	3/57	118/18862	0.00546232	0.024464	0.0135945	CA2/PIK3R1/PTPN2	3
	peptidyl-threonine phosphorylation	3/57	118/18862	0.00546232	0.024464	0.0135945	PRKCD/CDK5R1/PRKDC	3
	negative regulation of locomotion	5/57	377/18862	0.00555194	0.0246611	0.013704	ADORA3/SERPINE1/EPHA1/NFE2L2/PTPN2	5
	modulation by symbiont of host process	2/57	37/18862	0.00558351	0.0246611	0.013704	INSR/TYMS	2
	negative regulation of organ growth	2/57	37/18862	0.00558351	0.0246611	0.013704	SLC6A4/RBP4	2
	positive regulation of lipid kinase activity	2/57	37/18862	0.00558351	0.0246611	0.013704	PTK2B/FLT1	2
	regulation of response to reactive oxygen species	2/57	37/18862	0.00558351	0.0246611	0.013704	NFE2L2/MET	2
	positive regulation of lamellipodium organization	2/57	37/18862	0.00558351	0.0246611	0.013704	PIK3CA/PIK3R1	2
	regulation of glucose metabolic process	3/57	119/18862	0.0055917	0.0246611	0.013704	INSR/PTPN2/RORA	3
	olefinic compound metabolic process	3/57	119/18862	0.0055917	0.0246611	0.013704	CYP2C9/CYP2C19/EPHX1	3
	negative regulation of defense response	4/57	236/18862	0.00561807	0.0247302	0.0137424	MMP12/PRKCD/PTPN2/RORA	4
	long-chain fatty acid metabolic process	3/57	120/18862	0.00572291	0.0251438	0.0139723	CYP2C9/CYP2C19/EPHX1	3
	phagocytosis	5/57	381/18862	0.00580138	0.0254402	0.014137	PRKCD/PIK3CA/MET/PIK3R1/HSP90AA1	5
	response to toxic substance	4/57	239/18862	0.00587188	0.0254571	0.0141464	SLC6A4/NFE2L2/TYMS/EPHX1	4
	Fc receptor signaling pathway	4/57	239/18862	0.00587188	0.0254571	0.0141464	PRKCD/PIK3CA/PIK3R1/HSP90AA1	4
	neurotransmitter uptake	2/57	38/18862	0.00588233	0.0254571	0.0141464	SLC6A4/SLC6A2	2
	mating	2/57	38/18862	0.00588233	0.0254571	0.0141464	SLC6A4/CNR1	2
	positive regulation of protein import into nucleus	2/57	38/18862	0.00588233	0.0254571	0.0141464	PRKCD/PIK3R1	2
	membrane lipid catabolic process	2/57	38/18862	0.00588233	0.0254571	0.0141464	PRKCD/FUCA1	2
	amyloid-beta clearance	2/57	38/18862	0.00588233	0.0254571	0.0141464	MME/INSR	2
	regulation of protein catabolic process	5/57	383/18862	0.00592903	0.0256112	0.014232	CTSC/EGFR/NFE2L2/PTK2B/HSP90AA1	5
	icosanoid metabolic process	3/57	123/18862	0.00612761	0.0264196	0.0146812	CYP2C9/CYP2C19/EPHX1	3
	activation of adenylate cyclase activity	2/57	39/18862	0.00618833	0.0264838	0.0147169	ADORA3/EDNRA	2
	histone phosphorylation	2/57	39/18862	0.00618833	0.0264838	0.0147169	PRKCD/CDK2	2
	cerebellum morphogenesis	2/57	39/18862	0.00618833	0.0264838	0.0147169	PTPN11/RORA	2
	response to growth hormone	2/57	39/18862	0.00618833	0.0264838	0.0147169	PTPN1/PIK3R1	2
	negative regulation of growth	4/57	245/18862	0.00640227	0.0273171	0.01518	ESR2/SLC6A4/CDK5R1/RBP4	4
	response to estradiol	3/57	125/18862	0.0064067	0.0273171	0.01518	ESR2/SLC6A4/EGFR	3
	one-carbon metabolic process	2/57	40/18862	0.00650147	0.0275686	0.0153197	CA2/TYMS	2
	cyclic nucleotide metabolic process	2/57	40/18862	0.00650147	0.0275686	0.0153197	RORA/PDE4A	2
	positive regulation of protein import	2/57	40/18862	0.00650147	0.0275686	0.0153197	PRKCD/PIK3R1	2
	fatty acid metabolic process	5/57	392/18862	0.00652814	0.027631	0.0153544	CYP2C9/CYP2C19/CNR1/EPHX1/SCD	5
	negative regulation of response to external stimulus	5/57	394/18862	0.00666686	0.0281666	0.015652	SERPINE1/MMP12/PRKCD/PTPN2/RORA	5
	peptidyl-threonine modification	3/57	127/18862	0.00669329	0.0281752	0.0156568	PRKCD/CDK5R1/PRKDC	3
	positive regulation of proteolysis involved in cellular protein catabolic process	3/57	127/18862	0.00669329	0.0281752	0.0156568	CTSC/NFE2L2/PTK2B	3
	regulation of lamellipodium assembly	2/57	41/18862	0.00682169	0.0285597	0.0158704	PIK3CA/PIK3R1	2
	positive regulation of glucose metabolic process	2/57	41/18862	0.00682169	0.0285597	0.0158704	INSR/PTPN2	2
	regulation of defense response to virus by host	2/57	41/18862	0.00682169	0.0285597	0.0158704	MMP12/HSP90AA1	2
	stem cell differentiation	4/57	251/18862	0.00696368	0.0290488	0.0161423	ACE/EDNRA/NFE2L2/PRKDC	4
	regulation of cellular protein catabolic process	4/57	251/18862	0.00696368	0.0290488	0.0161423	CTSC/NFE2L2/PTK2B/HSP90AA1	4
	regulation of JNK cascade	3/57	129/18862	0.00698741	0.0290953	0.0161681	EPHB1/EGFR/PTK2B	3
	hindbrain morphogenesis	2/57	42/18862	0.00714896	0.0295838	0.0164396	PTPN11/RORA	2
	genitalia development	2/57	42/18862	0.00714896	0.0295838	0.0164396	PTPN11/RBP4	2
	cellular response to epidermal growth factor stimulus	2/57	42/18862	0.00714896	0.0295838	0.0164396	EGFR/PTPN11	2
	positive regulation of growth	4/57	253/18862	0.00715783	0.0295838	0.0164396	EGFR/INSR/PTK2B/PRKDC	4
	positive regulation of leukocyte activation	5/57	401/18862	0.00716873	0.0295838	0.0164396	CTSC/PIK3CA/PIK3R1/PRKDC/PTPN11	5
	positive regulation of protein-containing complex assembly	4/57	254/18862	0.00725624	0.0298916	0.0166106	MET/CDK5R1/PTK2B/HSP90AA1	4
	negative regulation of immune system process	5/57	403/18862	0.00731686	0.0300877	0.0167196	MMP12/PIK3R1/CNR1/PRKDC/PTPN2	5
	negative regulation of cellular catabolic process	4/57	255/18862	0.00735554	0.030193	0.0167781	PIK3CA/MET/MCL1/CNR1	4
	positive regulation of endothelial cell migration	3/57	132/18862	0.00744284	0.0304972	0.0169471	NFE2L2/MET/PTK2B	3
	bicarbonate transport	2/57	43/18862	0.00748324	0.0305543	0.0169789	CA2/CFTR	2
	response to cocaine	2/57	43/18862	0.00748324	0.0305543	0.0169789	PTK2B/CNR1	2
	positive regulation of response to biotic stimulus	4/57	258/18862	0.00765884	0.0312162	0.0173467	MMP12/PRKCD/PRKDC/HSP90AA1	4
	cellular response to light stimulus	3/57	134/18862	0.00775602	0.0315566	0.0175358	MME/PRKCD/PIK3R1	3
	cerebellar cortex development	2/57	44/18862	0.00782447	0.0317234	0.0176285	PTPN11/RORA	2
	regulation of bone resorption	2/57	44/18862	0.00782447	0.0317234	0.0176285	CA2/EGFR	2
	mononuclear cell differentiation	5/57	411/18862	0.00793088	0.0320986	0.017837	PTK2B/PIK3R1/PRKDC/PTPN2/RORA	5
	stress-activated MAPK cascade	4/57	261/18862	0.00797029	0.0322016	0.0178943	EPHB1/PTPN1/EGFR/PTK2B	4
	synapse organization	5/57	412/18862	0.00801009	0.0322497	0.017921	EPHB2/EPHB1/INSR/ACHE/CDK5R1	5
	positive regulation of cell activation	5/57	412/18862	0.00801009	0.0322497	0.017921	CTSC/PIK3CA/PIK3R1/PRKDC/PTPN11	5
	gland development	5/57	413/18862	0.00808984	0.0325141	0.0180679	EGFR/PIK3CA/MET/TYMS/PRKDC	5
	drug metabolic process	2/57	45/18862	0.00817261	0.032733	0.0181895	CYP2C9/CYP2C19	2
	regulation of long-term synaptic potentiation	2/57	45/18862	0.00817261	0.032733	0.0181895	MME/EPHB2	2
	establishment of cell polarity	3/57	137/18862	0.00824025	0.032876	0.018269	EPHB1/PTK2B/HSP90AA1	3
	regulation of microtubule cytoskeleton organization	3/57	137/18862	0.00824025	0.032876	0.018269	EPHA3/MET/CDK5R1	3
	regulation of hemopoiesis	5/57	415/18862	0.00825101	0.032876	0.018269	CA2/PTK2B/PIK3R1/PRKDC/PTPN2	5
	neural precursor cell proliferation	3/57	138/18862	0.00840554	0.0334341	0.0185791	SLC6A4/EPHB1/RORA	3
	regulation of systemic arterial blood pressure mediated by a chemical signal	2/57	46/18862	0.00852763	0.0336878	0.0187201	ACE/MME	2
	acute-phase response	2/57	46/18862	0.00852763	0.0336878	0.0187201	PTGER3/CNR1	2
	regulation of filopodium assembly	2/57	46/18862	0.00852763	0.0336878	0.0187201	PRKCD/PIK3R1	2
	response to epidermal growth factor	2/57	46/18862	0.00852763	0.0336878	0.0187201	EGFR/PTPN11	2
	dendrite morphogenesis	3/57	139/18862	0.00857278	0.0338083	0.0187871	EPHB2/EPHB1/CDK5R1	3
	developmental maturation	4/57	268/18862	0.00872922	0.0343666	0.0190974	CDK5R1/PTK2B/TYMS/CFTR	4
	regulation of nervous system development	5/57	422/18862	0.00883275	0.0347151	0.019291	MME/EPHB2/EPHB1/CTSC/CDK5R1	5
	dopamine transport	2/57	47/18862	0.00888948	0.0347607	0.0193164	SLC6A2/CNR1	2
	collagen catabolic process	2/57	47/18862	0.00888948	0.0347607	0.0193164	MMP12/CTSB	2
	phospholipid translocation	2/57	47/18862	0.00888948	0.0347607	0.0193164	PRKCD/ABCB1	2
	regulation of acute inflammatory response	2/57	48/18862	0.00925811	0.0356714	0.0198224	PTGER3/CNR1	2
	negative regulation of myeloid leukocyte differentiation	2/57	48/18862	0.00925811	0.0356714	0.0198224	PIK3R1/PTPN2	2
	negative regulation of muscle cell apoptotic process	2/57	48/18862	0.00925811	0.0356714	0.0198224	NFE2L2/PTK2B	2
	negative regulation of blood coagulation	2/57	48/18862	0.00925811	0.0356714	0.0198224	SERPINE1/PRKCD	2
	regulation of cell adhesion mediated by integrin	2/57	48/18862	0.00925811	0.0356714	0.0198224	SERPINE1/PTPN11	2
	vascular endothelial growth factor signaling pathway	2/57	48/18862	0.00925811	0.0356714	0.0198224	PIK3CA/FLT1	2
	negative regulation of epidermal growth factor receptor signaling pathway	2/57	48/18862	0.00925811	0.0356714	0.0198224	EGFR/PTPN2	2
	protein import into nucleus	3/57	143/18862	0.00926128	0.0356714	0.0198224	MMP12/PRKCD/PIK3R1	3
	regulation of peptidyl-serine phosphorylation	3/57	143/18862	0.00926128	0.0356714	0.0198224	EGFR/PIK3CA/HSP90AA1	3
	epithelial cell proliferation	5/57	428/18862	0.00935359	0.035967	0.0199867	MMP12/EGFR/F3/FLT1/PRKDC	5
	G1/S transition of mitotic cell cycle	4/57	275/18862	0.00953412	0.0365395	0.0203048	EGFR/CDK2/TYMS/PRKDC	4
	protein localization to plasma membrane	4/57	275/18862	0.00953412	0.0365395	0.0203048	EPHB2/EPHA3/EGFR/PIK3R1	4
	cellular glucose homeostasis	3/57	145/18862	0.00961735	0.0366906	0.0203888	PIK3CA/PIK3R1/CFTR	3
	negative regulation of Ras protein signal transduction	2/57	49/18862	0.00963349	0.0366906	0.0203888	EPHB2/MET	2
	negative regulation of hemostasis	2/57	49/18862	0.00963349	0.0366906	0.0203888	SERPINE1/PRKCD	2
	positive regulation of cell-cell adhesion	4/57	276/18862	0.00965292	0.0366906	0.0203888	PIK3CA/PIK3R1/JAK1/PTPN11	4
	stress-activated protein kinase signaling cascade	4/57	276/18862	0.00965292	0.0366906	0.0203888	EPHB1/PTPN1/EGFR/PTK2B	4
	endothelial cell migration	4/57	278/18862	0.00989341	0.037543	0.0208624	PIK3CA/NFE2L2/MET/PTK2B	4
	regulation of leukocyte differentiation	4/57	279/18862	0.0100151	0.0375746	0.02088	CA2/PIK3R1/PRKDC/PTPN2	4
	regulation of microtubule polymerization	2/57	50/18862	0.0100156	0.0375746	0.02088	MET/CDK5R1	2
	regulation of interferon-beta production	2/57	50/18862	0.0100156	0.0375746	0.02088	PTPN11/HSP90AA1	2
	lipid translocation	2/57	50/18862	0.0100156	0.0375746	0.02088	PRKCD/ABCB1	2
	positive regulation of receptor-mediated endocytosis	2/57	50/18862	0.0100156	0.0375746	0.02088	SERPINE1/INSR	2
	negative regulation of oxidative stress-induced cell death	2/57	50/18862	0.0100156	0.0375746	0.02088	NFE2L2/MET	2
	negative regulation of epithelial cell apoptotic process	2/57	50/18862	0.0100156	0.0375746	0.02088	SERPINE1/NFE2L2	2
	DNA damage checkpoint	3/57	148/18862	0.0101663	0.0380167	0.0211257	CDK2/PRKDC/PTPN11	3
	activation of innate immune response	3/57	148/18862	0.0101663	0.0380167	0.0211257	PRKCD/PRKDC/HSP90AA1	3
	cholesterol metabolic process	3/57	149/18862	0.0103533	0.0386533	0.0214794	CYP2C9/CFTR/SCD	3
	regulation of bone remodeling	2/57	51/18862	0.0104043	0.0387812	0.0215505	CA2/EGFR	2
	gliogenesis	4/57	283/18862	0.0105117	0.0391183	0.0217378	EGFR/CDK5R1/PTK2B/PTPN11	4
	positive regulation of lipid metabolic process	3/57	150/18862	0.0105422	0.039169	0.021766	PRKCD/PTK2B/FLT1	3
	interferon-beta production	2/57	52/18862	0.0107996	0.0399328	0.0221904	PTPN11/HSP90AA1	2
	negative regulation of coagulation	2/57	52/18862	0.0107996	0.0399328	0.0221904	SERPINE1/PRKCD	2
	positive regulation of stress fiber assembly	2/57	52/18862	0.0107996	0.0399328	0.0221904	EPHA1/NOX4	2
	cellular carbohydrate metabolic process	4/57	288/18862	0.0111545	0.0410251	0.0227974	INSR/PTK2B/PTPN2/RORA	4
	renal system development	4/57	288/18862	0.0111545	0.0410251	0.0227974	ACE/CA2/MME/RBP4	4
	response to gamma radiation	2/57	53/18862	0.0112016	0.0410251	0.0227974	NOX4/PRKDC	2
	cellular response to cAMP	2/57	53/18862	0.0112016	0.0410251	0.0227974	NOX4/CFTR	2
	negative regulation of ERBB signaling pathway	2/57	53/18862	0.0112016	0.0410251	0.0227974	EGFR/PTPN2	2
	regulation of lamellipodium organization	2/57	53/18862	0.0112016	0.0410251	0.0227974	PIK3CA/PIK3R1	2
	heart process	4/57	289/18862	0.011286	0.0412691	0.022933	ADORA3/ACE/PIK3CA/NOX4	4
	activation of MAPK activity	3/57	154/18862	0.0113181	0.041321	0.0229618	PTPN1/INSR/PTPN11	3
	response to nutrient levels	5/57	451/18862	0.0115474	0.0420545	0.0233695	SLC6A4/EGFR/NFE2L2/TYMS/CNR1	5
	positive regulation of cell-matrix adhesion	2/57	54/18862	0.01161	0.0420545	0.0233695	EPHA1/PTK2B	2
	cellular defense response	2/57	54/18862	0.01161	0.0420545	0.0233695	PTK2B/CXCR2	2
	positive regulation of cellular carbohydrate metabolic process	2/57	54/18862	0.01161	0.0420545	0.0233695	INSR/PTPN2	2
	positive regulation of neuron apoptotic process	2/57	54/18862	0.01161	0.0420545	0.0233695	CDK5R1/MCL1	2
	DNA integrity checkpoint	3/57	156/18862	0.0117181	0.0423135	0.0235134	CDK2/PRKDC/PTPN11	3
	alcohol biosynthetic process	3/57	156/18862	0.0117181	0.0423135	0.0235134	PTK2B/CFTR/SCD	3
	protein maturation	4/57	293/18862	0.0118223	0.0426229	0.0236853	ACE/SERPINE1/MME/F3	4
	regulation of protein stability	4/57	295/18862	0.0120964	0.0435434	0.0241969	PRKCD/PIK3R1/PRKDC/HSP90AA1	4
	secondary alcohol metabolic process	3/57	158/18862	0.0121263	0.0435829	0.0242188	CYP2C9/CFTR/SCD	3
	cellular response to tumor necrosis factor	4/57	296/18862	0.0122351	0.0439056	0.0243981	NFE2L2/PTK2B/PTPN2/RORA	4
	regulation of protein import into nucleus	2/57	56/18862	0.0124464	0.0444568	0.0247044	PRKCD/PIK3R1	2
	negative regulation of small GTPase mediated signal transduction	2/57	56/18862	0.0124464	0.0444568	0.0247044	EPHB2/MET	2
	regulation of membrane lipid distribution	2/57	56/18862	0.0124464	0.0444568	0.0247044	PRKCD/ABCB1	2
	cell cycle G1/S phase transition	4/57	298/18862	0.0125153	0.0445934	0.0247803	EGFR/CDK2/TYMS/PRKDC	4
	negative regulation of inflammatory response	3/57	160/18862	0.0125425	0.0445934	0.0247803	PRKCD/PTPN2/RORA	3
	negative regulation of secretion	3/57	160/18862	0.0125425	0.0445934	0.0247803	PTGER3/CNR1/PTPN11	3
	positive regulation of interleukin-8 production	2/57	57/18862	0.0128742	0.0454926	0.02528	SERPINE1/F3	2
	phosphatidylinositol phosphorylation	2/57	57/18862	0.0128742	0.0454926	0.02528	PIK3CA/PIK3R1	2
	signal transduction involved in mitotic G1 DNA damage checkpoint	2/57	57/18862	0.0128742	0.0454926	0.02528	CDK2/PRKDC	2
	intracellular signal transduction involved in G1 DNA damage checkpoint	2/57	57/18862	0.0128742	0.0454926	0.02528	CDK2/PRKDC	2
	import into nucleus	3/57	163/18862	0.0131821	0.0465098	0.0258452	MMP12/PRKCD/PIK3R1	3
	positive regulation of cell cycle process	4/57	303/18862	0.013234	0.0465993	0.025895	EGFR/INSR/CDK2/CDK5R1	4
	regulation of vascular endothelial growth factor production	2/57	58/18862	0.0133083	0.0465993	0.025895	RORA/HPSE	2
	negative regulation of peptidyl-tyrosine phosphorylation	2/57	58/18862	0.0133083	0.0465993	0.025895	PRKCD/PTPN2	2
	positive regulation of synapse assembly	2/57	58/18862	0.0133083	0.0465993	0.025895	EPHB2/EPHB1	2
	regulation of endothelial cell apoptotic process	2/57	58/18862	0.0133083	0.0465993	0.025895	SERPINE1/NFE2L2	2
	cell growth	5/57	470/18862	0.0136071	0.0475423	0.026419	ESR2/EGFR/CDK5R1/PTK2B/HSP90AA1	5
	sterol metabolic process	3/57	165/18862	0.0136188	0.0475423	0.026419	CYP2C9/CFTR/SCD	3
	regulation of macrophage activation	2/57	59/18862	0.0137488	0.047708	0.0265111	CTSC/RORA	2
	signal transduction involved in mitotic DNA damage checkpoint	2/57	59/18862	0.0137488	0.047708	0.0265111	CDK2/PRKDC	2
	signal transduction involved in mitotic DNA integrity checkpoint	2/57	59/18862	0.0137488	0.047708	0.0265111	CDK2/PRKDC	2
	regulation of protein import	2/57	59/18862	0.0137488	0.047708	0.0265111	PRKCD/PIK3R1	2
	second-messenger-mediated signaling	4/57	307/18862	0.0138276	0.0477382	0.0265279	EGFR/PTK2B/CXCR2/PDE4A	4
	receptor signaling pathway via JAK-STAT	3/57	166/18862	0.0138402	0.0477382	0.0265279	CDK5R1/PTK2B/PTPN2	3
	organ growth	3/57	166/18862	0.0138402	0.0477382	0.0265279	SLC6A4/PTPN11/RBP4	3
	cell maturation	3/57	166/18862	0.0138402	0.0477382	0.0265279	PTK2B/TYMS/CFTR	3
	ameboidal-type cell migration	5/57	473/18862	0.0139536	0.0480579	0.0267055	PIK3CA/NFE2L2/MET/PTK2B/PTPN11	5
	regulation of lipid catabolic process	2/57	60/18862	0.0141956	0.0487459	0.0270878	PRKCD/CNR1	2
	positive regulation of intrinsic apoptotic signaling pathway	2/57	60/18862	0.0141956	0.0487459	0.0270878	MCL1/PTPN2	2
	camera-type eye development	4/57	310/18862	0.0142838	0.0489761	0.0272158	EPHB2/ACHE/FLT1/RBP4	4
	response to extracellular stimulus	5/57	477/18862	0.0144249	0.0493867	0.0274439	SLC6A4/EGFR/NFE2L2/TYMS/CNR1	5
	regulation of vasoconstriction	2/57	61/18862	0.0146486	0.0497837	0.0276645	ACE/EGFR	2
	regulation of embryonic development	2/57	61/18862	0.0146486	0.0497837	0.0276645	NFE2L2/INSR	2
	positive regulation of nucleocytoplasmic transport	2/57	61/18862	0.0146486	0.0497837	0.0276645	PRKCD/PIK3R1	2
	intrinsic apoptotic signaling pathway in response to endoplasmic reticulum stress	2/57	61/18862	0.0146486	0.0497837	0.0276645	PTPN1/PTPN2	2
	signal transduction involved in mitotic cell cycle checkpoint	2/57	61/18862	0.0146486	0.0497837	0.0276645	CDK2/PRKDC	2

## Sheet: KEGG
ID	Description	GeneRatio	BgRatio	pvalue	p.adjust	qvalue	geneID	Count
hsa05208	Chemical carcinogenesis - reactive oxygen species	10/53	223/8135	1.35992e-06	0.000271984	0.00016319	PRKCD/PTPN1/EGFR/PIK3CA/NFE2L2/MET/NOX4/PIK3R1/EPHX1/PTPN11	10
hsa04360	Axon guidance	8/53	182/8135	2.01716e-05	0.00195916	0.0011755	EPHB2/EPHA3/EPHB1/EPHA1/PIK3CA/MET/PIK3R1/PTPN11	8
hsa04933	AGE-RAGE signaling pathway in diabetic complications	6/53	100/8135	4.26967e-05	0.00195916	0.0011755	SERPINE1/PRKCD/PIK3CA/F3/NOX4/PIK3R1	6
hsa04072	Phospholipase D signaling pathway	7/53	148/8135	4.37809e-05	0.00195916	0.0011755	EGFR/PIK3CA/INSR/PTK2B/PIK3R1/CXCR2/PTPN11	7
hsa04931	Insulin resistance	6/53	108/8135	6.58694e-05	0.00195916	0.0011755	PRKCD/PTPN1/PIK3CA/INSR/PIK3R1/PTPN11	6
hsa04066	HIF-1 signaling pathway	6/53	109/8135	6.93611e-05	0.00195916	0.0011755	SERPINE1/EGFR/PIK3CA/INSR/FLT1/PIK3R1	6
hsa04630	JAK-STAT signaling pathway	7/53	162/8135	7.78485e-05	0.00195916	0.0011755	EGFR/PIK3CA/PIK3R1/MCL1/JAK1/PTPN2/PTPN11	7
hsa04151	PI3K-Akt signaling pathway	10/53	354/8135	7.83665e-05	0.00195916	0.0011755	EGFR/PIK3CA/INSR/CDK2/MET/FLT1/PIK3R1/MCL1/JAK1/HSP90AA1	10
hsa01521	EGFR tyrosine kinase inhibitor resistance	5/53	79/8135	0.000151494	0.00336652	0.00201991	EGFR/PIK3CA/MET/PIK3R1/JAK1	5
hsa04930	Type II diabetes mellitus	4/53	46/8135	0.000214006	0.00428013	0.00256808	PRKCD/PIK3CA/INSR/PIK3R1	4
hsa04915	Estrogen signaling pathway	6/53	138/8135	0.000254826	0.00442709	0.00265626	ESR2/PRKCD/EGFR/PIK3CA/PIK3R1/HSP90AA1	6
hsa05235	PD-L1 expression and PD-1 checkpoint pathway in cancer	5/53	89/8135	0.000265626	0.00442709	0.00265626	EGFR/PIK3CA/PIK3R1/JAK1/PTPN11	5
hsa05226	Gastric cancer	6/53	149/8135	0.000385432	0.00528698	0.00317219	ABCB1/EGFR/PIK3CA/CDK2/MET/PIK3R1	6
hsa04015	Rap1 signaling pathway	7/53	210/8135	0.000388578	0.00528698	0.00317219	EGFR/PIK3CA/INSR/MET/FLT1/PIK3R1/CNR1	7
hsa05215	Prostate cancer	5/53	97/8135	0.000396523	0.00528698	0.00317219	EGFR/PIK3CA/CDK2/PIK3R1/HSP90AA1	5
hsa04923	Regulation of lipolysis in adipocytes	4/53	56/8135	0.000459062	0.00573827	0.00344296	PIK3CA/INSR/PIK3R1/PTGER3	4
hsa04024	cAMP signaling pathway	7/53	221/8135	0.000528544	0.00621816	0.0037309	GRIA1/EDNRA/PIK3CA/PIK3R1/PTGER3/CFTR/PDE4A	7
hsa05163	Human cytomegalovirus infection	7/53	225/8135	0.000588438	0.0065382	0.00392292	EGFR/PIK3CA/PTK2B/PIK3R1/PTGER3/JAK1/CXCR2	7
hsa04014	Ras signaling pathway	7/53	232/8135	0.000706204	0.00743373	0.00446024	EGFR/PIK3CA/INSR/MET/FLT1/PIK3R1/PTPN11	7
hsa05211	Renal cell carcinoma	4/53	69/8135	0.00101511	0.0091597	0.00549582	PIK3CA/MET/PIK3R1/PTPN11	4
hsa04152	AMPK signaling pathway	5/53	120/8135	0.00104741	0.0091597	0.00549582	PIK3CA/INSR/PIK3R1/CFTR/SCD	5
hsa05120	Epithelial cell signaling in Helicobacter pylori infection	4/53	70/8135	0.00107148	0.0091597	0.00549582	EGFR/MET/CXCR2/PTPN11	4
hsa05230	Central carbon metabolism in cancer	4/53	70/8135	0.00107148	0.0091597	0.00549582	EGFR/PIK3CA/MET/PIK3R1	4
hsa04520	Adherens junction	4/53	71/8135	0.00113002	0.0091597	0.00549582	PTPN1/EGFR/INSR/MET	4
hsa05218	Melanoma	4/53	72/8135	0.00119076	0.0091597	0.00549582	EGFR/PIK3CA/MET/PIK3R1	4
hsa05223	Non-small cell lung cancer	4/53	72/8135	0.00119076	0.0091597	0.00549582	EGFR/PIK3CA/MET/PIK3R1	4
hsa05212	Pancreatic cancer	4/53	76/8135	0.00145675	0.0107907	0.00647445	EGFR/PIK3CA/PIK3R1/JAK1	4
hsa04068	FoxO signaling pathway	5/53	131/8135	0.00154972	0.0110694	0.00664167	EGFR/PIK3CA/INSR/CDK2/PIK3R1	5
hsa04960	Aldosterone-regulated sodium reabsorption	3/53	37/8135	0.00173521	0.0119669	0.00718017	PIK3CA/INSR/PIK3R1	3
hsa04210	Apoptosis	5/53	136/8135	0.00182893	0.0121928	0.0073157	CTSC/PIK3CA/PIK3R1/CTSB/MCL1	5
hsa05205	Proteoglycans in cancer	6/53	205/8135	0.0020366	0.0131394	0.00788362	EGFR/PIK3CA/MET/PIK3R1/PTPN11/HPSE	6
hsa05207	Chemical carcinogenesis - receptor activation	6/53	212/8135	0.00241211	0.0150757	0.0090454	ESR2/EGFR/PIK3CA/PIK3R1/EPHX1/HSP90AA1	6
hsa04976	Bile secretion	4/53	89/8135	0.00260495	0.0157876	0.00947253	CA2/ABCB1/CFTR/EPHX1	4
hsa05160	Hepatitis C	5/53	157/8135	0.00341744	0.0201026	0.0120615	EGFR/PIK3CA/CDK2/PIK3R1/JAK1	5
hsa01522	Endocrine resistance	4/53	98/8135	0.00369149	0.0210942	0.0126565	ESR2/EGFR/PIK3CA/PIK3R1	4
hsa05161	Hepatitis B	5/53	162/8135	0.00390862	0.0217145	0.0130287	PIK3CA/CDK2/PTK2B/PIK3R1/JAK1	5
hsa04914	Progesterone-mediated oocyte maturation	4/53	102/8135	0.00426052	0.0222738	0.0133643	PIK3CA/CDK2/PIK3R1/HSP90AA1	4
hsa05142	Chagas disease	4/53	102/8135	0.00426052	0.0222738	0.0133643	ACE/SERPINE1/PIK3CA/PIK3R1	4
hsa04020	Calcium signaling pathway	6/53	240/8135	0.00445702	0.0222738	0.0133643	EDNRA/EGFR/MET/PTK2B/FLT1/PTGER3	6
hsa05225	Hepatocellular carcinoma	5/53	168/8135	0.00456274	0.0222738	0.0133643	EGFR/PIK3CA/NFE2L2/MET/PIK3R1	5
hsa04625	C-type lectin receptor signaling pathway	4/53	104/8135	0.00456612	0.0222738	0.0133643	PRKCD/PIK3CA/PIK3R1/PTPN11	4
hsa05213	Endometrial cancer	3/53	58/8135	0.0062593	0.0293837	0.0176302	EGFR/PIK3CA/PIK3R1	3
hsa04670	Leukocyte transendothelial migration	4/53	114/8135	0.0063175	0.0293837	0.0176302	PIK3CA/PTK2B/PIK3R1/PTPN11	4
hsa04621	NOD-like receptor signaling pathway	5/53	184/8135	0.00668496	0.0303862	0.0182317	PRKCD/CTSB/JAK1/NAMPT/HSP90AA1	5
hsa04722	Neurotrophin signaling pathway	4/53	119/8135	0.00734069	0.0326253	0.0195752	PRKCD/PIK3CA/PIK3R1/PTPN11	4
hsa04213	Longevity regulating pathway - multiple species	3/53	62/8135	0.00753321	0.0327531	0.0196518	PIK3CA/INSR/PIK3R1	3
hsa04062	Chemokine signaling pathway	5/53	192/8135	0.00797173	0.0339222	0.0203533	PRKCD/PIK3CA/PTK2B/PIK3R1/CXCR2	5
hsa04929	GnRH secretion	3/53	64/8135	0.00822353	0.0342647	0.0205588	ESR2/PIK3CA/PIK3R1	3
hsa04510	Focal adhesion	5/53	201/8135	0.00961578	0.0378868	0.0227321	EGFR/PIK3CA/MET/FLT1/PIK3R1	5
hsa04614	Renin-angiotensin system	2/53	23/8135	0.0096538	0.0378868	0.0227321	ACE/MME	2
hsa05415	Diabetic cardiomyopathy	5/53	203/8135	0.0100107	0.0378868	0.0227321	ACE/PRKCD/PIK3CA/INSR/PIK3R1	5
hsa04924	Renin secretion	3/53	69/8135	0.0101085	0.0378868	0.0227321	ACE/EDNRA/CTSB	3
hsa05204	Chemical carcinogenesis - DNA adducts	3/53	69/8135	0.0101085	0.0378868	0.0227321	CYP2C9/CYP2C19/EPHX1	3
hsa04650	Natural killer cell mediated cytotoxicity	4/53	131/8135	0.0102294	0.0378868	0.0227321	PIK3CA/PTK2B/PIK3R1/PTPN11	4
hsa04917	Prolactin signaling pathway	3/53	70/8135	0.0105131	0.0382294	0.0229377	ESR2/PIK3CA/PIK3R1	3
hsa04910	Insulin signaling pathway	4/53	137/8135	0.0119162	0.0422561	0.0253537	PTPN1/PIK3CA/INSR/PIK3R1	4
hsa05162	Measles	4/53	139/8135	0.0125159	0.0422561	0.0253537	PIK3CA/CDK2/PIK3R1/JAK1	4
hsa05418	Fluid shear stress and atherosclerosis	4/53	139/8135	0.0125159	0.0422561	0.0253537	PIK3CA/NFE2L2/PIK3R1/HSP90AA1	4
hsa05417	Lipid and atherosclerosis	5/53	215/8135	0.0126179	0.0422561	0.0253537	CYP2C9/PIK3CA/NFE2L2/PIK3R1/HSP90AA1	5
hsa05214	Glioma	3/53	75/8135	0.0126768	0.0422561	0.0253537	EGFR/PIK3CA/PIK3R1	3
hsa04140	Autophagy - animal	4/53	141/8135	0.0131347	0.0423804	0.0254282	PRKCD/PIK3CA/PIK3R1/CTSB	4
hsa05220	Chronic myeloid leukemia	3/53	76/8135	0.0131379	0.0423804	0.0254282	PIK3CA/PIK3R1/PTPN11	3
hsa05100	Bacterial invasion of epithelial cells	3/53	77/8135	0.0136085	0.0430401	0.0258241	PIK3CA/MET/PIK3R1	3
hsa05017	Spinocerebellar ataxia	4/53	143/8135	0.0137728	0.0430401	0.0258241	GRIA1/PIK3CA/PIK3R1/RORA	4
hsa05206	MicroRNAs in cancer	6/53	310/8135	0.0148527	0.0451083	0.027065	ABCB1/EGFR/PIK3CA/MET/PIK3R1/MCL1	6
hsa05224	Breast cancer	4/53	147/8135	0.0151078	0.0451083	0.027065	ESR2/EGFR/PIK3CA/PIK3R1	4
hsa00591	Linoleic acid metabolism	2/53	29/8135	0.0151113	0.0451083	0.027065	CYP2C9/CYP2C19	2

## Sheet: Molecular docking
	PIK3CA	PIK3R1	AKT1	IKBKB	HSP90AA1
Naringenin	72.5731
Caffeic acid	100.126
3-Butyl-phthalide	82.9971			83.6326
Quercetin		103.959	100.773
Isorhamnetin		87.0904	95.1848
Senkyunolide I		77.1072	84.4058
Benzoyloxypaeoniflorin			94.903		80.7443
Senkyunolide C			81.8465
7-Hydroxycoumarin			67.2933
Ellagic Acid			88.5216
Ferulic Acid			76.6983
Fraxetin			76.4194
Baicalein				98.5187
Paeoniflorin					104.832
Oxypaeoniflorin					97.5505
Albiflorin					91.822
